# Supplementary material for: Perceptions of chest pain and healthcare seeking behavior for chest pain in northern Tanzania: A community-based survey
Source: PLoS One. 2019 Feb 12;14(2):e0212139. doi: 10.1371/journal.pone.0212139 (PMC6372176; doi:10.1371/journal.pone.0212139)
Supplement: S1 Dataset — (XLSX) [file pone.0212139.s002.xlsx]

## Sheet: GENERAL_HOUSEHOLD_INFORMATION_C
district	respondent_gender	numhousehold_members	chestpain_cause	chestpain_causespecify	chestpain_facility_1st	chestpain_facilityspecify_1st	educationlevel	floormaterial	floormaterialspecify	electricity	itemsowned	insurancecoverage	religion	tribe	toilet
moshiurban	male	4	weather dust allergy		dispensary		completedcollege	cement		yes	radio tv mobilephone iron tapwater	no	christian	other	flush
moshiurban	male	5	other	Body changes	health_center		completedprimary	cement		no	mobilephone tapwater	yes	muslim	other	pit
moshirural	female	6	weather exercise coughing smoke		hospital	Msinga Hospital	none	cement		yes	mobilephone tapwater	no	christian	chagga	flush
moshirural	male	7	food smoke		dispensary		completedprimary	cement		no	radio mobilephone	no	christian	chagga	pit
moshiurban	female	7	exercise smoke		health_center	Pasua	completedprimary	mud		no	mobilephone tapwater	yes	muslim	pare	pit
moshirural	male	3	other	Dawa za kupiga kwenye kahawa	dispensary		completedsecondary	tiles		yes	radio tv mobilephone refrigerator tapwater	yes	christian	chagga	flush pit
moshirural	female	5	weather exercise smoke smells		hospital		completedsecondary	cement		yes	radio tv mobilephone tapwater	yes	christian	chagga	flush
moshirural	male	5	weather exercise cigarettesmoking other	dirty envinronment	dispensary		completedprimary	cement		yes	radio tv mobilephone iron tapwater	no	christian	chagga	flush
moshiurban	male	1	dust other	get from the person who is effected	health_center		somecollege	cement		no	none	no	christian	chagga	pit
moshiurban	male	6	otherinfections exercise dust cigarettesmoking smells		hospital		completedprimary	mud		no	radio bankaccount tapwater	yes	christian	chagga	flush
moshirural	male	6	other	If the person drink water that came out from the womb during child birth	dispensary		someprimary	mud		no	mobilephone tapwater	no	christian	chagga	pit
hai	male	1	weather exercise food injury cigarettesmoking other	inherit	hospital	Kibong'oto Hospital	completedprimary	mud		no	radio mobilephone refrigerator	yes	muslim	sambaa	pit
moshirural	female	1	otherlungproblems otherinfections other	insecticide	dispensary		completedprimary	cement		yes	radio tv mobilephone tapwater	no	christian	chagga	pit
moshirural	male	2	tuberculosis other	Kulogwa	dispensary		none	mud		no	radio	yes	christian	chagga	pit
moshirural	female	4	weather other	kumeza maji wakati wa kuzaliwa	self_treatment		someprimary	cement		yes	radio mobilephone	yes	christian	chagga	flush
moshirural	male	2	exercise dust other	kunywa maji ya uzazi kutoka kwa mama wakati wa kuzaliwa	pharmacy		completedprimary	mud		no	none	no	christian	chagga	pit
moshiurban	female	4	weather exercise other	kurithi	dispensary		completedsecondary	cement		yes	radio tv mobilephone iron refrigerator bankaccount tapwater	yes	christian	chagga other	flush
moshiurban	female	5	tuberculosis cigarettesmoking		self_treatment		completedprimary	cement		yes	radio tv mobilephone iron refrigerator tapwater	yes	christian	chagga	flush
moshirural	female	1	alcohol dust cigarettesmoking smells		health_center	Faraja Health Center	somesecondary	cement		no	radio mobilephone iron tapwater	no	christian	chagga	flush
moshiurban	male	5	weather dust smell		dispensary		completedprimary	cement		yes	radio tv mobilephone iron bankaccount tapwater	no	christian	chagga pare	pit
moshirural	male	6	other	Stress	pharmacy		completedsecondary	cement		yes	radio tv mobilephone motorcycle bankaccount tapwater	yes	christian	other	pit
moshirural	female	5	other	Stress	hospital		someprimary	cement		no	radio mobilephone tapwater	no	christian	chagga	flush
moshirural	female	6	exercise otherlungproblems		hospital		someprimary	cement		no	mobilephone bankaccount tapwater	no	christian	chagga other	flush
moshirural	female	3	weather exercise		hospital		completedprimary	mud		no	mobilephone	no	christian	chagga	pit
moshirural	female	1	weather		hospital		someprimary	cement		yes	radio mobilephone tapwater	no	christian	chagga	flush
moshirural	female	8	otherinfections		hospital		completedprimary	cement		yes	radio mobilephone tapwater	yes	christian	chagga	pit
moshirural	male	3	dk		hospital		someprimary	mud		no	none	no	christian	chagga	pit
moshirural	female	2	weather		dispensary		someprimary	cement		yes	radio mobilephone tapwater	no	christian	chagga	pit
moshirural	male	3	weather		hospital		completedprimary	tiles		yes	radio mobilephone tapwater	yes	christian	chagga	flush
moshirural	male	7	exercise emotion		hospital		completedprimary	cement		no	radio mobilephone tapwater	no	christian	chagga	pit
moshirural	female	5	dk		hospital		someprimary	mud		no	radio tapwater	yes	christian	chagga	pit
moshirural	female	3	dk		dispensary		none	cement		no	mobilephone	no	christian	chagga	pit
moshirural	male	6	dk		hospital		someprimary	cement		yes	radio tv mobilephone iron motorcycle bankaccount tapwater	no	christian	chagga	pit
moshirural	male	1	weather food alcohol dust cigarettesmoking		hospital		completedprimary	cement		no	radio mobilephone iron bankaccount tapwater	no	muslim	pare	pit
moshirural	male	2	weather cigarettesmoking		hospital		completedprimary	cement		yes	radio tv mobilephone iron refrigerator tapwater	yes	christian	chagga	flush
moshirural	female	7	weather exercise		hospital		someprimary	cement		no	radio mobilephone tapwater	yes	christian	chagga	pit
moshiurban	male	3	exercise cigarettesmoking		hospital		completedprimary	cement		yes	radio tv mobilephone tapwater	yes	muslim	other	pit
moshiurban	female	7	pneumonia weather		hospital		somesecondary	tiles		yes	radio tv mobilephone iron tapwater	yes	christian	chagga	pit
moshiurban	female	1	dk		health_center		completedprimary	cement		yes	radio tv mobilephone iron tapwater	no	muslim	other	flush
moshiurban	female	4	pneumonia otherinfections		health_center		completedprimary	cement		yes	radio tv mobilephone iron refrigerator tapwater	yes	christian muslim	pare	pit
moshiurban	female	3	weather		health_center		somesecondary	cement		yes	radio tv mobilephone iron refrigerator tapwater	yes	christian	other	flush
moshiurban	female	5	weather		dispensary		somecollege	cement		yes	tv mobilephone iron refrigerator motorcycle bankaccount tapwater	dk	christian	chagga other	flush
moshirural	female	5	weather		hospital		completedprimary	cement		no	mobilephone tapwater	no	christian	pare	pit
moshirural	female	3	dk		pharmacy		someprimary	mud		no	tapwater	yes	christian	pare	pit
moshirural	female	5	pneumonia exercise injury		hospital		completedprimary	cement		no	mobilephone tapwater	no	muslim	chagga pare	pit
moshirural	female	3	pneumonia weather		pharmacy		completedprimary	tiles		yes	radio tv mobilephone iron motorcycle tapwater	yes	muslim	pare	flush
moshirural	female	3	pneumonia weather exercise		hospital		completedprimary	cement		yes	radio tv mobilephone tapwater	no	christian	pare	flush
moshiurban	male	4	weather dust		health_center		completedprimary	mud		yes	tapwater	no	christian	other	flush
moshiurban	female	8	weather exercise dust smoke		hospital		completedsecondary	mud		no	mobilephone tapwater	no	muslim	sambaa	pit
moshiurban	female	3	otherlungproblems pneumonia tuberculosis		dispensary		completedprimary	cement		yes	radio mobilephone iron motorcycle bankaccount tapwater	no	muslim	chagga meru	flush
moshiurban	female	9	otherlungproblems weather exercise food		hospital		completedprimary	cement		yes	tv mobilephone iron	no	muslim	sambaa	flush
moshiurban	female	6	exercise		pharmacy		completedprimary	cement		no	mobilephone	no	muslim	sambaa other	pit
moshiurban	female	4	exercise food		hospital		completedprimary	cement		yes	tv mobilephone iron tapwater	no	christian	pare other	flush
hai	male	1	cigarettesmoking		health_center		none	cement		no	none	no	christian	other	pit
hai	female	4	exercise highBP		health_center		someprimary	cement		yes	radio mobilephone tapwater	yes	christian	chagga other	pit
hai	female	1	exercise		hospital	Boma	none	mud		no	mobilephone	no	christian	chagga	pit
hai	male	1	exercise		hospital	Kibong'oto Hospital	completedprimary	cement		no	radio mobilephone	no	christian	chagga	pit
hai	female	6	weather		health_center		somesecondary	mud		no	radio mobilephone	no	christian	chagga	pit
hai	male	4	otherlungproblems pneumonia tuberculosis exercise		hospital	Kibong'oto Hospital	completedprimary	mud		no	radio mobilephone	no	christian	chagga	flush
moshirural	female	5	tuberculosis		hospital		completedprimary	cement		no	radio mobilephone iron	yes	christian	chagga	pit
moshirural	female	2	otherinfections		hospital		completedprimary	cement		no	radio mobilephone iron tapwater	yes	christian	chagga	pit
moshirural	female	6	exercise		hospital		completedprimary	cement		no	mobilephone tapwater	no	christian	chagga	pit
moshirural	male	1	dk		hospital		completedprimary	mud		no	radio mobilephone tapwater	no	christian	chagga	pit
moshirural	male	1	dk		hospital		someprimary	cement		yes	radio tapwater	no	christian	chagga	pit
moshirural	female	5	weather exercise		health_center		completedprimary	cement		no	radio mobilephone iron tapwater	yes	christian	chagga	flush
moshirural	female	4	tuberculosis weather		health_center		completedsecondary	cement		no	radio mobilephone tapwater	yes	christian	chagga	pit
moshiurban	female	1	food		health_center		completedprimary	cement		yes	radio mobilephone iron refrigerator tapwater	no	christian	meru	pit
moshiurban	female	5	tuberculosis otherinfections food injury		health_center		completedprimary	cement		no	radio mobilephone iron bankaccount tapwater	yes	christian	chagga	pit
moshiurban	male	4	exercise alcohol cigarettesmoking		health_center		none	cement		no	radio mobilephone bankaccount	yes	christian	chagga	pit
moshiurban	male	1	tuberculosis otherinfections exercise		hospital		completedsecondary	cement		yes	radio tv mobilephone iron refrigerator bankaccount tapwater	no	christian	chagga	flush
moshiurban	male	2	tuberculosis otherlungproblems pneumonia		hospital		somesecondary	tiles		yes	radio tv mobilephone iron refrigerator tapwater	yes	christian	pare	flush
moshiurban	male	5	weather exercise		pharmacy		completedcollege	tiles		yes	radio tv mobilephone iron refrigerator motorcycle bankaccount tapwater	no	christian	masaai other	flush
moshiurban	female	5	weather cigarettesmoking		pharmacy		completedcollege	cement		yes	radio tv mobilephone iron refrigerator bankaccount tapwater	yes	christian	pare	other
moshiurban	male	4	exercise cigarettesmoking		hospital		completedcollege	cement		yes	radio tv mobilephone iron refrigerator car bankaccount tapwater	yes	christian	chagga	flush
moshiurban	male	5	weather exercise		hospital		completedprimary	cement		yes	radio tv mobilephone iron refrigerator bankaccount tapwater	no	muslim	other	pit
moshiurban	female	5	weather food		dispensary		someprimary	cement		yes	radio mobilephone refrigerator motorcycle tapwater	no	christian	chagga sambaa	pit
moshiurban	female	1	weather food		hospital	Jeffery Hospital	completedsecondary	tiles		yes	radio tv mobilephone iron refrigerator car bankaccount tapwater	no	christian	chagga	flush
moshirural	male	4	weather		health_center		completedprimary	cement		yes	radio tv	no	muslim	chagga	pit
moshirural	female	5	weather food		hospital		someprimary	mud		yes	radio mobilephone	no	christian	chagga	pit
moshirural	female	4	tuberculosis exercise		hospital		someprimary	mud		no	radio mobilephone	no	christian	other	pit
moshirural	female	1	weather exercise		hospital		completedprimary	tiles		yes	radio tv mobilephone iron refrigerator motorcycle bankaccount tapwater	no	christian	sambaa	flush
moshirural	female	3	dk		dispensary		somesecondary	cement		yes	radio tv mobilephone	no	christian	chagga	flush
moshirural	female	4	weather		pharmacy		someprimary	cement		yes	radio	yes	christian	chagga pare	pit
moshirural	female	9	weather exercise food		hospital		completedprimary	cement		yes	radio tv mobilephone	no	muslim	chagga	flush
moshirural	male	2	dk		hospital		completedsecondary	cement		yes	radio tv	yes	christian	chagga	pit
moshirural	male	6	weather		health_center	Faraja Health Center	completedprimary	mud		yes	radio mobilephone tapwater	yes	christian	chagga	flush
moshirural	female	6	weather exercise highBP		dispensary		somecollege	cement		no	radio tv mobilephone iron bankaccount tapwater	no	christian	chagga	flush
moshirural	female	5	weather exercise		hospital		completedprimary	tiles		yes	radio tv mobilephone iron refrigerator motorcycle bankaccount tapwater	no	christian	chagga	pit
moshirural	female	4	weather exercise dust		health_center		completedprimary	cement		yes	mobilephone tapwater	no	christian	chagga	pit
moshirural	female	4	weather exercise		dispensary		completedprimary	cement		yes	radio mobilephone	no	christian	chagga	pit
moshirural	female	5	dk		health_center		completedprimary	cement		no	radio mobilephone tapwater	no	christian	chagga	pit
moshirural	male	1	tuberculosis otherlungproblems exercise		hospital		completedsecondary	tiles		yes	tv mobilephone iron bankaccount tapwater	yes	christian	chagga	flush
moshirural	male	4	pneumonia tuberculosis otherinfections weather exercise		hospital		completedprimary	tiles		yes	radio tv mobilephone tapwater	yes	christian	chagga	flush
moshiurban	female	4	weather exercise otherinfections		hospital		completedsecondary	cement		yes	radio tv mobilephone iron tapwater	yes	christian	chagga	flush
moshiurban	female	4	pneumonia weather		hospital		completedprimary	cement		yes	radio mobilephone iron tapwater	no	christian	chagga	pit
moshiurban	female	4	otherlungproblems weather		hospital		completedsecondary	cement		yes	radio tv mobilephone refrigerator tapwater	no	muslim	chagga other	pit
moshiurban	female	3	otherinfections weather exercise		hospital		completedprimary	cement		no	radio mobilephone iron	yes	christian	chagga	pit
moshiurban	female	2	cigarettesmoking		hospital		completedcollege	cement		yes	radio tv mobilephone iron refrigerator bankaccount tapwater	yes	christian	chagga	other
moshiurban	male	2	dk		health_center		completedcollege	cement		yes	radio tv mobilephone iron refrigerator bankaccount tapwater	yes	christian	chagga	flush
moshiurban	male	3	weather dust cigarettesmoking		dispensary		completedprimary	cement		yes	radio tv mobilephone iron motorcycle tapwater	yes	christian	chagga	pit
moshiurban	female	3	weather exercise		health_center		somesecondary	cement		yes	radio mobilephone refrigerator tapwater	yes	christian	chagga	flush
moshiurban	male	5	tuberculosis weather dust cigarettesmoking		hospital		completedsecondary	cement		yes	radio tv mobilephone iron refrigerator tapwater	no	christian	chagga	flush
moshirural	female	4	exercise		dispensary		completedprimary	cement		no	radio tapwater	dk	christian	chagga other	flush
moshirural	female	5	coughing		dispensary		completedprimary	mud		no	radio tapwater	no	christian	chagga	flush
moshirural	female	2	dk		dispensary		someprimary	cement		no	tapwater	no	christian	chagga	pit
moshirural	female	6	exercise		dispensary		somesecondary	mud		no	mobilephone	no	christian	chagga	pit
moshirural	male	4	exercise		hospital		completedsecondary	cement		yes	radio tv mobilephone iron bankaccount tapwater	yes	christian	chagga	flush
moshirural	female	2	weather		health_center		completedprimary	mud		no	mobilephone tapwater	no	christian	chagga	pit
moshirural	female	2	tuberculosis exercise injury alcohol cigarettesmoking		hospital		completedsecondary	cement		yes	tv mobilephone bankaccount tapwater	yes	christian	chagga	pit
moshirural	male	1	pneumonia		health_center		completedprimary	mud		no	none	no	muslim	pare	pit
moshirural	female	2	exercise		health_center		someprimary	cement		yes	radio tv mobilephone iron tapwater	yes	muslim	pare	pit
moshirural	male	7	tuberculosis exercise		hospital		completedprimary	cement		no	mobilephone iron tapwater	no	muslim	pare	pit
moshirural	female	4	weather		dispensary		completedprimary	cement		no	mobilephone	no	muslim	pare other	flush
moshirural	female	2	weather		dispensary		none	cement		no	mobilephone tapwater	no	muslim	sambaa	flush
moshirural	male	5	alcohol cigarettesmoking		hospital		completedprimary	mud		no	radio tv mobilephone iron tapwater	no	christian	chagga	pit
moshirural	male	4	alcohol cigarettesmoking		dispensary		completedprimary	cement		no	mobilephone	no	christian	chagga	pit
moshirural	female	3	weather		hospital		completedprimary	cement		no	mobilephone	no	christian	chagga	pit
moshirural	female	5	dk		hospital		someprimary	cement		yes	mobilephone	no	christian	chagga	pit
moshirural	female	6	tuberculosis weather food		health_center		completedprimary	tiles		yes	radio tv mobilephone iron refrigerator car bankaccount tapwater	no	christian	chagga	flush
moshirural	female	8	dk		hospital		completedprimary	cement		no	tapwater	yes	christian	chagga	pit
moshirural	female	9	coughing		pharmacy		somesecondary	cement		yes	tv mobilephone iron	yes	christian	chagga	flush
moshirural	male	4	pneumonia weather		hospital		someprimary	mud		no	radio mobilephone iron	no	christian	chagga	pit
hai	female	4	exercise		dispensary		none	mud		no	none	no	christian	chagga	pit
hai	female	4	exercise		dispensary		someprimary	mud		no	radio mobilephone	no	christian	chagga	pit
hai	female	5	dk		pharmacy		someprimary	cement		yes	radio mobilephone iron tapwater	no	christian	chagga	pit
hai	male	5	exercise		hospital	Wilayan hospital	completedprimary	cement		no	radio mobilephone	no	christian	chagga	pit
hai	female	5	weather exercise		dispensary		somesecondary	mud		no	mobilephone	no	muslim	pare other	pit
hai	male	3	tuberculosis weather exercise food		hospital	Kibong'oto Hospital	completedprimary	mud		no	mobilephone	no	muslim	other	pit
hai	male	6	weather exercise		hospital	kibong'oto Hospital	completedprimary	cement		no	radio mobilephone iron bankaccount	no	christian	chagga	flush
hai	male	3	exercise		hospital	Kibong'oto Hospital	completedprimary	cement		no	radio mobilephone tapwater	no	christian	chagga	flush
hai	female	2	exercise		hospital	Wilayan Hospital	someprimary	cement		yes	radio mobilephone tapwater	no	christian	chagga	pit
hai	male	2	weather exercise		dispensary		somesecondary	cement		no	radio mobilephone	no	christian	pare other	pit
hai	male	3	exercise		dispensary		completedprimary	tiles		yes	radio mobilephone	no	christian	chagga	flush
hai	female	3	weather exercise		health_center		somecollege	cement		yes	radio tv mobilephone iron tapwater	yes	christian	meru	flush
hai	male	6	tuberculosis weather cigarettesmoking smoke		health_center	Kilimanjaro Health Plan Out	completedprimary	cement		yes	tv mobilephone iron bankaccount	yes	christian muslim	chagga	pit
hai	female	5	weather exercise		hospital	Boma Ng'ombe Hospital	completedprimary	cement		yes	radio tv mobilephone iron tapwater	no	muslim	sambaa	pit
hai	male	4	tuberculosis weather		health_center		completedprimary	cement		yes	radio tv mobilephone iron refrigerator bankaccount tapwater	no	christian	chagga	pit
moshirural	male	4	exercise		hospital	Hai	completedprimary	cement		yes	radio tv mobilephone iron tapwater	no	muslim	chagga	flush
moshirural	female	2	dk		hospital	Hai	somesecondary	cement		yes	radio mobilephone tapwater	no	christian	chagga	pit
hai	male	2	weather cigarettesmoking		hospital	Kabong'oto Hospital	none	cement		yes	tv mobilephone tapwater	no	muslim	other	flush
moshiurban	female	3	exercise alcohol cigarettesmoking		dispensary		none	cement		yes	radio tv mobilephone	no	christian	chagga	flush
moshiurban	male	2	exercise		health_center		completedprimary	cement		no	mobilephone	yes	christian	chagga	pit
moshiurban	female	3	tuberculosis otherinfections weather food		hospital		completedsecondary	cement		yes	radio tv mobilephone refrigerator tapwater	no	muslim	masaai other	flush
moshiurban	female	11	weather food		hospital	Jeffery Hospital	completedprimary	tiles		yes	radio tv mobilephone iron refrigerator car tapwater	no	muslim	other	flush
moshiurban	male	4	weather		pharmacy		somecollege	cement		yes	radio tv mobilephone iron refrigerator car bankaccount tapwater	no	other	other	flush
moshiurban	female	2	otherinfections food		health_center		completedprimary	cement		yes	radio tv mobilephone iron refrigerator tapwater	yes	muslim	masaai other	flush
moshirural	male	2	dk		hospital		completedprimary	mud		no	mobilephone tapwater	yes	christian	chagga	freerange
moshirural	female	3	dk		self_treatment		completedprimary	cement		no	radio mobilephone tapwater	no	christian	chagga	pit
hai	male	4	exercise		health_center		completedprimary	cement		yes	mobilephone tapwater	no	christian	chagga	pit
hai	female	3	weather coughing		dispensary		completedprimary	tiles		yes	radio tv mobilephone tapwater	no	christian	chagga	flush
hai	female	3	injury		self_treatment		completedprimary	tiles		yes	radio tv mobilephone tapwater	yes	christian	chagga	pit
moshirural	female	4	weather		health_center		completedprimary	cement		yes	tv mobilephone iron tapwater	no	christian	chagga	pit
moshirural	female	1	dk		health_center		someprimary	cement		yes	radio tv mobilephone tapwater	yes	christian	chagga	flush
moshirural	male	2	dk		health_center		completedprimary	mud		no	radio mobilephone tapwater	no	christian	chagga	pit
moshirural	female	5	tuberculosis exercise		dispensary		completedprimary	cement		no	radio mobilephone tapwater	no	christian	chagga	pit
moshirural	female	4	weather		dispensary		someprimary	mud		no	mobilephone tapwater	no	christian	other	pit
moshirural	female	3	exercise		health_center		none	mud		no	tapwater	no	christian	chagga	pit
moshirural	male	5	exercise		dk		completedprimary	mud		no	mobilephone tapwater	no	christian	chagga	pit
moshirural	female	4	dk		hospital		someprimary	cement		yes	radio tv mobilephone iron refrigerator tapwater	yes	christian	chagga	pit
moshirural	female	1	tuberculosis		hospital		completedprimary	mud		no	radio mobilephone iron	no	christian	chagga	pit
moshirural	male	3	dk		hospital		completedprimary	cement		no	tapwater	no	christian	chagga	pit
moshirural	female	3	weather exercise		hospital		none	mud		no	mobilephone	no	christian	chagga	flush
moshiurban	female	3	weather exercise		dispensary		completedprimary	cement		yes	radio tv mobilephone iron refrigerator tapwater	no	christian	chagga pare	flush
moshiurban	male	3	tuberculosis weather food		hospital	Kilimanjaro	completedprimary	tiles		yes	radio tv mobilephone iron refrigerator car bankaccount tapwater	yes	christian	chagga	flush
moshiurban	female	2	dk		watchful_waiting		someprimary	tiles		yes	radio tv mobilephone iron refrigerator tapwater	no	christian	chagga other	flush
moshiurban	female	4	weather		dispensary		somesecondary	cement		yes	radio tv mobilephone iron refrigerator tapwater	no	muslim	chagga other	pit
moshiurban	female	7	dk		dispensary		completedprimary	cement		no	mobilephone	yes	muslim	other	pit
moshiurban	female	1	malaria otherinfections weather		hospital	Kibong'oto Hospital	completedsecondary	mud		no	mobilephone tapwater	no	muslim	chagga	flush
moshiurban	female	5	weather dust		hospital		completedprimary	tiles		yes	radio tv iron refrigerator tapwater	no	muslim	other	flush
moshiurban	female	6	exercise		pharmacy		someprimary	cement		yes	radio tv mobilephone iron refrigerator tapwater	no	christian muslim	other	flush
moshirural	male	1	weather exercise cigarettesmoking		self_treatment		completedprimary	brick		yes	radio tv mobilephone	no	christian	chagga	flush
moshirural	male	1	exercise		dispensary		completedprimary	cement		yes	radio mobilephone tapwater	yes	christian	chagga	flush
moshirural	female	2	exercise		dispensary		completedprimary	cement		yes	radio mobilephone tapwater	yes	christian	chagga	flush
moshirural	female	4	tuberculosis weather		dispensary		completedprimary	cement		yes	radio tv mobilephone tapwater	no	christian	chagga	pit
moshirural	female	2	dk		hospital		none	cement		yes	radio mobilephone tapwater	no	christian	chagga	pit
moshirural	male	3	otherlungproblems exercise		hospital		completedcollege	cement		yes	radio tv mobilephone iron motorcycle bankaccount tapwater	yes	christian	chagga	pit
moshiurban	female	7	weather exercise		pharmacy		completedprimary	cement		no	radio mobilephone tapwater	yes	muslim	sambaa	flush
moshiurban	female	3	exercise		health_center	Pasua	completedprimary	cement		no	mobilephone tapwater	no	christian	sambaa other	flush
moshiurban	female	4	exercise		pharmacy		somesecondary	cement		yes	tv tapwater	no	muslim	pare	flush
moshiurban	female	4	weather food dust		health_center		completedprimary	tiles		yes	tv mobilephone refrigerator motorcycle tapwater	no	muslim	pare	flush
hai	male	4	weather exercise		hospital	Kibong'oto Hospital	completedsecondary	cement		yes	mobilephone tapwater	yes	muslim	chagga	pit
hai	male	9	weather exercise smoke		dispensary		completedsecondary	cement		yes	radio tv mobilephone tapwater	yes	christian	chagga	flush
hai	male	4	otherlungproblems malaria exercise		health_center		someprimary	cement		yes	radio mobilephone iron	no	christian muslim	chagga	pit
hai	male	2	dk		dk		someprimary	mud		no	none	no	christian	chagga	pit
hai	male	3	dk		dispensary		someprimary	cement		yes	radio tv mobilephone tapwater	no	christian	chagga	pit
hai	female	4	weather		dispensary		completedprimary	cement		yes	radio mobilephone	no	christian	chagga	pit
hai	female	6	weather exercise		hospital	Kibong'oto Hospital	completedprimary	tiles		yes	radio mobilephone tapwater	yes	christian	chagga	pit
hai	male	3	tuberculosis		hospital	Kibong'oto Hospital	someprimary	cement		yes	radio tv mobilephone iron tapwater	yes	christian	chagga	pit
moshirural	female	5	weather exercise dust		health_center		somesecondary	cement		yes	mobilephone	yes	christian	chagga	pit
moshirural	female	7	weather exercise		dispensary		completedprimary	mud		no	radio mobilephone	yes	christian	chagga	pit
moshirural	female	4	weather exercise		health_center		completedprimary	cement		no	mobilephone	no	christian	chagga	pit
moshirural	male	2	pneumonia tuberculosis exercise food injury		hospital		completedsecondary	cement		yes	radio tv mobilephone iron tapwater	no	christian	chagga	pit
moshirural	male	1	food		health_center		someprimary	cement		yes	bankaccount tapwater	no	muslim	sambaa	pit
moshirural	female	5	otherlungproblems		health_center		completedprimary	tiles		yes	radio tv mobilephone iron refrigerator motorcycle bankaccount tapwater	no	christian	chagga	flush
moshiurban	female	4	weather exercise		health_center		completedprimary	cement		yes	radio tv mobilephone refrigerator tapwater	no	christian	chagga	flush
moshiurban	female	3	dk		health_center		completedprimary	cement		yes	radio mobilephone	no	muslim	sambaa other	flush
moshiurban	female	4	exercise		health_center	CCP	completedprimary	mud		no	radio mobilephone tapwater	no	christian	chagga sambaa	pit
moshiurban	female	2	weather exercise cigarettesmoking		health_center		completedsecondary	cement		no	mobilephone tapwater	yes	christian	chagga	flush
moshirural	female	5	injury		dispensary		someprimary	cement		yes	radio tv mobilephone iron refrigerator tapwater	no	christian	chagga	pit
moshirural	female	2	dk		dispensary		someprimary	mud		no	radio mobilephone	yes	christian	chagga	pit
moshirural	male	4	dk		dispensary		completedprimary	cement		yes	radio mobilephone refrigerator tapwater	yes	christian	chagga	pit
moshirural	female	6	weather		dispensary		completedprimary	cement		yes	radio tv mobilephone iron refrigerator motorcycle tapwater	yes	christian	chagga other	flush
moshirural	female	2	dk		dispensary		completedprimary	cement		yes	radio tv mobilephone iron refrigerator bankaccount tapwater	yes	christian	chagga other	pit
moshirural	male	2	pneumonia tuberculosis		hospital		someprimary	mud		yes	mobilephone iron tapwater	no	christian	chagga	pit
moshirural	female	2	weather exercise		health_center		somecollege	cement		yes	radio mobilephone tapwater	no	christian	pare	flush
moshirural	female	2	weather coughing		health_center	Faraja Health Center	completedprimary	cement		no	tapwater	yes	christian	chagga	flush
moshirural	male	4	weather exercise		hospital		completedprimary	cement		yes	radio tv mobilephone bankaccount tapwater	no	muslim	chagga other	flush
moshirural	female	1	weather		hospital		completedsecondary	cement		yes	radio mobilephone iron refrigerator tapwater	no	christian	chagga	pit
moshirural	female	1	weather exercise		hospital		completedprimary	cement		yes	radio tv mobilephone refrigerator bankaccount tapwater	no	christian	chagga	flush pit
moshirural	female	2	exercise		dispensary		someprimary	tiles		yes	radio tv mobilephone tapwater	no	christian	chagga	flush pit
moshirural	female	2	coughing		pharmacy		someprimary	cement		yes	radio mobilephone	no	christian	chagga	pit
moshirural	male	6	tuberculosis exercise food alcohol cigarettesmoking		hospital	Kibong'oto Hospital	somecollege	cement		no	radio mobilephone iron tapwater	no	christian	chagga	flush
moshirural	female	2	tuberculosis		pharmacy		completedprimary	cement		yes	radio mobilephone tapwater	yes	christian	chagga	pit
moshirural	male	2	weather		hospital		completedsecondary	cement		yes	radio tv mobilephone iron tapwater	yes	christian	chagga	flush
moshirural	female	2	weather exercise		dispensary		completedprimary	cement		no	radio mobilephone tapwater	no	christian	chagga	pit
moshirural	female	3	pneumonia		dispensary		completedprimary	cement		no	radio mobilephone	no	christian	chagga	pit
moshirural	female	3	dk		pharmacy		none	mud		no	tapwater	no	christian	chagga	pit
moshirural	female	4	dk		pharmacy		completedprimary	cement		no	mobilephone tapwater	no	christian	chagga	pit
moshirural	female	4	exercise		health_center		completedprimary	cement		no	radio mobilephone tapwater	no	christian	chagga	pit
moshirural	female	1	dk		health_center		none	cement		no	tapwater	no	christian	chagga	pit
moshirural	female	3	tuberculosis otherinfections exercise		hospital		completedprimary	mud		no	mobilephone	no	christian	chagga	pit
hai	female	2	weather exercise		dispensary		somesecondary	cement		no	mobilephone	no	muslim	chagga other	pit
hai	female	3	otherinfections		hospital	Hai	none	cement		no	none	no	christian	pare	pit
moshirural	female	4	exercise coughing		health_center		completedprimary	cement		yes	radio tv mobilephone tapwater	yes	christian	chagga	flush
moshirural	female	7	weather		health_center		someprimary	cement		yes	radio mobilephone	yes	christian	chagga	flush
moshirural	female	1	pneumonia weather		hospital	Jeffery Hospital	completedprimary	cement		yes	mobilephone	no	christian	chagga	pit
moshirural	male	10	dk		health_center		completedprimary	cement		no	radio tapwater	no	christian	chagga	pit
moshirural	female	1	dk		health_center		none	cement		yes	radio tapwater	yes	christian	chagga	pit
moshirural	female	2	weather		hospital		completedprimary	cement		no	mobilephone	no	christian	chagga	flush
moshirural	female	6	weather cigarettesmoking		pharmacy		completedsecondary	cement		no	radio mobilephone tapwater	no	christian	chagga	flush
moshirural	female	4	weather food		hospital		completedsecondary	cement		no	radio tv tapwater	no	christian	other	flush
moshirural	male	4	exercise		dispensary		completedsecondary	cement		yes	tv mobilephone iron tapwater	yes	muslim	other	flush
moshirural	female	4	exercise food		dispensary		completedprimary	cement		no	mobilephone bankaccount	yes	christian	other	flush
moshirural	female	5	dk		hospital		completedsecondary	cement		no	radio mobilephone	yes	christian	other	flush
moshirural	male	7	weather dust		hospital		somecollege	cement		yes	radio tv mobilephone tapwater	no	christian	other	flush
moshirural	female	5	dk		hospital		completedprimary	cement		yes	radio tv mobilephone iron bankaccount tapwater	yes	christian	other	flush
moshirural	female	6	otherinfections exercise coughing		hospital		completedprimary	cement		yes	radio tv mobilephone iron refrigerator motorcycle tapwater	yes	christian	other	flush
moshirural	female	2	dk		hospital		completedprimary	cement		yes	radio tv mobilephone iron refrigerator tapwater	yes	christian	other	other
moshirural	female	4	weather exercise food		self_treatment		completedprimary	cement		no	mobilephone iron bankaccount tapwater	yes	muslim	other	flush
moshirural	female	2	weather exercise		hospital		someprimary	cement		no	mobilephone	no	christian	chagga	pit
moshirural	female	6	dk		dispensary		completedprimary	cement		no	radio mobilephone tapwater	no	muslim	sambaa	pit
moshirural	female	11	otherlungproblems weather alcohol smoke		hospital		completedcollege	mud		yes	radio mobilephone iron	no	muslim	pare other	pit
moshirural	female	3	weather smoke		health_center		completedprimary	mud		no	mobilephone	no	christian	chagga	flush
moshirural	female	4	exercise		hospital		someprimary	cement		yes	radio mobilephone tapwater	no	muslim	other	flush
moshirural	female	6	alcohol cigarettesmoking		hospital		completedprimary	cement		no	radio mobilephone tapwater	no	muslim	pare	flush
moshirural	male	6	weather exercise		hospital		someprimary	mud		no	radio mobilephone iron	no	christian	pare other	pit
moshirural	female	5	weather exercise		health_center		someprimary	cement		no	radio mobilephone	no	muslim	pare	flush
moshirural	male	3	otherinfections weather		dispensary		completedsecondary	cement		yes	radio tv mobilephone iron	no	christian	chagga	flush
moshirural	female	2	cigarettesmoking		dispensary		completedprimary	tiles		yes	radio tv mobilephone iron bankaccount tapwater	no	christian	chagga	pit
moshirural	female	6	tuberculosis weather exercise		hospital		somecollege	mud		yes	radio mobilephone bankaccount	no	christian	chagga	pit
moshirural	male	3	weather		health_center		completedprimary	cement		yes	radio tv mobilephone tapwater	no	christian	chagga	flush
moshirural	female	4	dk		hospital		completedprimary	cement		yes	radio tapwater	no	christian	chagga	pit
moshirural	female	3	exercise cigarettesmoking		dispensary		completedprimary	cement		yes	tv mobilephone tapwater	yes	muslim	pare	flush
moshirural	male	6	weather		health_center		completedprimary	cement		yes	radio tv mobilephone motorcycle tapwater	no	christian	chagga	pit
moshirural	male	8	weather		pharmacy		completedprimary	cement		yes	radio mobilephone iron tapwater	no	christian	chagga	other
moshirural	female	6	pneumonia weather		dispensary		completedprimary	cement		yes	radio mobilephone iron bankaccount tapwater	yes	christian	chagga	flush pit
moshirural	female	2	weather exercise		health_center		completedprimary	cement		yes	radio tv mobilephone tapwater	no	christian	meru	flush
moshirural	female	4	weather exercise dust smoke		dispensary		completedprimary	mud		no	none	no	christian	chagga	flush
moshirural	male	3	otherlungproblems otherinfections weather exercise		hospital		somesecondary	cement		no	radio mobilephone iron tapwater	no	christian	chagga	pit
moshirural	male	2	tuberculosis otherinfections exercise food		hospital		someprimary	cement		yes	radio tv mobilephone iron tapwater	no	muslim	chagga	pit
moshirural	female	1	pneumonia		health_center		completedprimary	cement		yes	radio tv mobilephone iron refrigerator tapwater	yes	christian	chagga	pit
moshirural	female	9	exercise		hospital		none	mud		no	radio mobilephone tapwater	no	christian	chagga	flush
moshirural	male	4	dk		hospital		completedprimary	cement		yes	radio mobilephone iron bankaccount tapwater	yes	christian	chagga	pit
moshirural	female	2	otherinfections		health_center		none	mud		no	radio mobilephone	no	muslim	chagga pare	pit
moshirural	male	3	weather		pharmacy		completedprimary	mud		no	mobilephone tapwater	no	christian	chagga	pit
moshirural	female	7	dk		dispensary		none	mud		no	tapwater	no	christian	chagga	pit
moshirural	male	3	exercise		pharmacy		completedprimary	tiles		yes	radio tv mobilephone iron tapwater	yes	christian	chagga	pit
moshirural	male	3	alcohol cigarettesmoking		hospital		completedprimary	cement		no	radio mobilephone tapwater	no	christian	chagga	flush
moshirural	female	2	pneumonia weather exercise		hospital		completedprimary	cement		no	mobilephone	no	christian	chagga	pit
moshirural	female	5	dk		health_center		completedprimary	cement		yes	radio mobilephone iron motorcycle tapwater	yes	christian	chagga other	pit
moshirural	female	5	weather exercise		hospital		completedprimary	cement		no	radio mobilephone	no	christian	chagga	pit
moshirural	female	4	weather exercise		dispensary		completedprimary	mud		no	radio mobilephone	no	christian	chagga	pit
moshirural	female	1	emotion		health_center		someprimary	other	mud and cement	no	radio	no	christian	chagga	pit
moshirural	male	4	weather exercise		health_center		completedprimary	mud		yes	radio mobilephone	no	christian	chagga	pit
moshirural	male	4	weather alcohol cigarettesmoking		dispensary		someprimary	cement		yes	radio mobilephone iron tapwater	no	christian	chagga	flush
moshirural	female	4	weather exercise		dispensary		completedprimary	cement		no	mobilephone iron tapwater	no	christian	chagga	flush
moshirural	male	2	tuberculosis exercise injury		hospital		completedcollege	cement		yes	radio mobilephone iron bankaccount tapwater	no	christian	chagga	flush
moshirural	female	6	alcohol cigarettesmoking		dispensary		someprimary	mud		no	radio mobilephone iron	no	christian	chagga	pit
moshirural	male	4	exercise		dispensary		someprimary	cement		no	radio mobilephone iron tapwater	no	christian	chagga	flush
moshirural	male	2	exercise		hospital		completedprimary	mud		yes	radio tv mobilephone bankaccount tapwater	no	christian	other	flush
moshirural	male	6	pneumonia tuberculosis weather exercise		hospital		completedprimary	cement		yes	radio tv mobilephone motorcycle	no	muslim	pare	pit
hai	female	1	pneumonia otherlungproblems malaria otherinfections		hospital	Machame Hospital	completedsecondary	cement		yes	radio tv mobilephone iron refrigerator motorcycle car bankaccount tapwater	yes	christian	chagga	flush
hai	female	2	otherlungproblems		health_center	Mkwamburi	completedprimary	cement		yes	mobilephone tapwater	yes	christian	chagga	pit
hai	female	2	dk		dispensary		someprimary	cement		yes	radio tv mobilephone iron refrigerator car tapwater	yes	christian	chagga	pit
hai	female	4	tuberculosis otherlungproblems		hospital	Machame Hospital	someprimary	cement		yes	radio mobilephone iron tapwater	yes	christian	chagga	flush
hai	female	5	dk		dispensary		someprimary	cement		yes	radio tv mobilephone tapwater	yes	christian	chagga	pit
hai	female	2	alcohol cigarettesmoking		dispensary		completedprimary	tiles		yes	radio tv mobilephone tapwater	yes	christian	chagga	flush
moshiurban	female	7	pneumonia exercise		hospital		someprimary	cement		no	radio mobilephone	no	christian muslim	other	pit
moshiurban	female	3	tuberculosis exercise		hospital		somesecondary	cement		yes	radio tv mobilephone iron refrigerator car bankaccount tapwater	no	christian muslim	chagga other	flush
moshiurban	female	7	pneumonia weather exercise otherheartproblems		hospital		completedsecondary	cement		yes	radio tv mobilephone iron refrigerator motorcycle car bankaccount tapwater	yes	christian	chagga other	flush
moshiurban	female	8	weather food		hospital		completedprimary	cement		no	mobilephone tapwater	no	christian	other	pit
moshiurban	female	1	exercise injury		hospital		completedprimary	tiles		yes	radio tv mobilephone iron tapwater	no	christian	meru	flush
moshiurban	female	8	weather		self_treatment		somesecondary	cement		yes	radio tv mobilephone iron tapwater	yes	muslim	chagga	flush
hai	female	3	weather		pharmacy		someprimary	tiles		no	none	no	christian	chagga	flush pit
hai	female	3	pneumonia otherlungproblems weather exercise		hospital	Boma Ng'ombe Hospital	somesecondary	cement		yes	radio tv mobilephone iron refrigerator tapwater	no	christian	chagga other	flush pit
hai	male	4	exercise		hospital	Kibong'oto Hospital	completedprimary	mud		no	radio mobilephone	no	muslim	chagga	pit
hai	male	3	otherlungproblems weather exercise injury		hospital	Kibong'oto Hospital	completedsecondary	cement		yes	mobilephone iron tapwater	no	muslim	chagga	pit
hai	female	3	weather		hospital	Kibong'oto Hospital	completedprimary	cement		yes	radio tv mobilephone iron refrigerator motorcycle tapwater	no	muslim	chagga	pit
hai	male	4	weather exercise alcohol		dispensary		completedprimary	cement		yes	radio tv mobilephone motorcycle tapwater	no	christian muslim	sambaa other	flush
hai	male	2	pneumonia otherlungproblems exercise otherheartproblems		dk		somesecondary	cement		yes	radio tv mobilephone iron refrigerator car bankaccount tapwater	yes	christian	chagga	flush
moshirural	female	5	dk		pharmacy		completedprimary	mud		no	none	no	christian	chagga pare	pit
moshirural	female	3	weather		dispensary		somesecondary	cement		yes	radio tv mobilephone iron refrigerator tapwater	yes	christian	chagga other	flush
moshirural	female	4	dk		pharmacy		completedcollege	cement		yes	radio tv mobilephone iron refrigerator bankaccount tapwater	no	christian	chagga other	flush
hai	female	8	exercise cigarettesmoking		hospital		completedsecondary	cement		yes	radio tv mobilephone	no	christian	chagga	flush
hai	female	3	alcohol cigarettesmoking		dispensary		someprimary	cement		yes	radio mobilephone iron tapwater	no	christian	chagga	pit
hai	female	2	exercise		dispensary		none	mud		yes	radio mobilephone tapwater	yes	christian	chagga	flush
moshirural	male	5	cigarettesmoking		self_treatment		completedprimary	cement		no	mobilephone tapwater	no	christian	chagga	pit
hai	male	7	exercise dust cigarettesmoking		dispensary		completedprimary	cement		yes	radio tv mobilephone iron motorcycle bankaccount tapwater	no	christian	chagga	flush
moshirural	male	3	weather		hospital		completedprimary	mud		no	mobilephone tapwater	no	christian	chagga	pit
hai	male	1	food		hospital	Wilayan hospital	completedprimary	mud		no	radio tv	yes	christian	chagga	pit
hai	male	3	weather exercise		dispensary		completedprimary	cement		no	radio iron	no	christian	chagga	pit
hai	female	8	exercise		dispensary		completedprimary	mud		yes	tv mobilephone	yes	christian	chagga	pit
hai	male	5	pneumonia otherlungproblems exercise		hospital	Kibong'oto Hospital	completedprimary	mud		no	radio mobilephone	no	christian	chagga	pit
hai	male	8	tuberculosis exercise food		hospital		completedprimary	mud		no	radio mobilephone iron tapwater	no	christian	chagga	pit
hai	female	4	exercise		health_center		completedprimary	mud		no	mobilephone	yes	christian muslim	chagga sambaa	pit
hai	female	2	dk		hospital		completedprimary	mud		no	mobilephone	no	christian	pare other	pit
hai	female	6	weather		dispensary		completedprimary	cement		no	radio	no	christian	chagga pare	flush
hai	male	3	pneumonia exercise dust		dispensary		none	mud		no	radio mobilephone bankaccount	no	muslim	pare	flush
moshiurban	male	3	weather		clinic		completedprimary	cement		no	radio mobilephone tapwater	no	muslim	pare	pit
moshiurban	female	1	dk		self_treatment		someprimary	cement		yes	mobilephone tapwater	yes	muslim	masaai	flush
moshiurban	male	5	exercise		health_center		completedprimary	cement		no	radio mobilephone iron	no	christian muslim	other	flush
moshiurban	female	7	pneumonia		health_center		completedprimary	cement		yes	radio tv mobilephone refrigerator tapwater	no	muslim	other	flush
hai	female	10	exercise dust cigarettesmoking		hospital	Wilayani hospital	completedprimary	cement		yes	radio mobilephone tapwater	no	christian	chagga	pit
hai	female	5	weather		hospital	Hai	completedprimary	cement		no	mobilephone	no	christian	chagga pare	flush
hai	female	7	weather exercise		health_center		completedprimary	cement		yes	radio tv mobilephone tapwater	no	christian	chagga	flush
hai	male	9	pneumonia malaria exercise food		hospital		completedprimary	cement		yes	radio tv mobilephone iron motorcycle bankaccount tapwater	no	christian muslim	chagga other	pit
hai	female	2	pneumonia weather exercise		hospital	Machame Hospital	somesecondary	cement		yes	radio mobilephone tapwater	no	christian	chagga pare	pit
moshirural	male	6	otherinfections exercise		hospital		completedprimary	mud		no	radio mobilephone tapwater	no	christian	chagga	pit
moshirural	female	4	otherinfections exercise		hospital		somesecondary	cement		yes	radio tv mobilephone tapwater	no	christian	chagga	flush
moshirural	female	6	food		hospital		completedprimary	cement		yes	radio tv mobilephone iron refrigerator tapwater	yes	christian	chagga	pit
moshirural	female	6	weather exercise		hospital		completedsecondary	cement		yes	radio tv mobilephone iron refrigerator motorcycle bankaccount tapwater	yes	christian	chagga	flush
moshirural	female	2	exercise		self_treatment		completedprimary	tiles		no	mobilephone tapwater	no	christian	chagga	flush
moshirural	female	2	weather exercise		pharmacy		completedprimary	cement		yes	radio tv mobilephone iron refrigerator bankaccount tapwater	yes	christian	chagga	flush
moshirural	male	3	exercise dust cigarettesmoking		hospital		completedprimary	cement		no	radio mobilephone tapwater	no	christian	chagga	pit
moshirural	male	1	exercise cigarettesmoking		hospital		completedprimary	cement		yes	radio mobilephone	no	christian	chagga	flush
moshirural	female	5	exercise		dispensary		completedprimary	cement		no	radio mobilephone	yes	christian	chagga	pit
moshirural	male	1	otherlungproblems exercise		health_center	Faraja Health Center	completedprimary	cement		yes	radio mobilephone	no	christian	chagga	pit
moshirural	female	3	food		health_center	Faraja Health Center	somesecondary	mud		yes	radio tv mobilephone iron motorcycle tapwater	no	christian	chagga	flush
moshirural	male	2	tuberculosis exercise		health_center		completedprimary	mud		no	radio	no	christian	chagga	pit
moshirural	female	7	weather		dk		somesecondary	mud		no	mobilephone tapwater	no	christian	chagga other	pit
moshirural	male	1	weather		self_treatment		none	mud		no	radio	no	muslim	sambaa	pit
moshirural	male	4	exercise injury dust		health_center	Faraja Health Center	someprimary	cement		no	radio mobilephone iron motorcycle tapwater	yes	muslim	pare masaai	pit
moshirural	female	8	dk		hospital		completedprimary	mud		no	mobilephone	no	christian	chagga	pit
moshirural	female	5	exercise dust		health_center		completedprimary	dk		no	mobilephone	no	christian	other	pit
moshirural	female	4	weather		pharmacy		somesecondary	cement		yes	radio mobilephone iron tapwater	no	christian	chagga	flush
moshiurban	male	5	weather dust		hospital		completedsecondary	tiles		yes	radio tv mobilephone tapwater	no	christian	chagga	flush
moshiurban	female	1	otherinfections food		hospital		completedprimary	cement		yes	radio tv mobilephone	no	christian	chagga	pit
moshiurban	female	5	dk		dispensary		completedprimary	cement		yes	tv iron refrigerator tapwater	yes	christian	chagga	other
moshiurban	female	6	dk		pharmacy		someprimary	cement		yes	tv mobilephone iron refrigerator tapwater	yes	christian	chagga	pit
hai	male	2	exercise smoke		hospital	Kibong'oto Hospital	someprimary	cement		yes	radio mobilephone tapwater	no	christian	chagga	pit
hai	male	13	exercise		dispensary		completedprimary	cement		yes	radio tv mobilephone iron tapwater	yes	muslim	chagga	pit
hai	male	1	otherlungproblems exercise		hospital	Kibong'oto Hospital	completedprimary	cement		no	radio mobilephone	no	muslim	chagga	pit
hai	male	2	tuberculosis otherlungproblems weather exercise		hospital	Kibong'oto Hospital	completedprimary	cement		yes	radio tv mobilephone iron	yes	muslim	chagga	pit
hai	female	6	weather exercise		hospital		completedprimary	cement		yes	radio tv mobilephone iron tapwater	no	christian	chagga	pit
moshirural	female	4	weather alcohol smoke		hospital		completedprimary	cement		no	radio mobilephone	no	christian	chagga	pit
moshirural	female	5	dk		dispensary		completedprimary	cement		yes	mobilephone	no	christian	chagga	flush
moshirural	female	2	cigarettesmoking		hospital		completedprimary	cement		no	mobilephone	no	christian	chagga	other
moshirural	male	3	dk		dispensary		completedprimary	cement		yes	radio	no	christian	chagga	pit
moshirural	female	3	otherinfections exercise food		dispensary		someprimary	cement		no	radio mobilephone	yes	christian	chagga	pit
moshirural	female	7	weather exercise		dispensary		completedsecondary	cement		yes	radio mobilephone	no	christian	chagga other	pit
moshirural	female	3	weather exercise		hospital		completedprimary	cement		yes	radio tv mobilephone bankaccount tapwater	yes	christian	chagga	flush
moshirural	female	5	weather exercise		self_treatment		completedprimary	cement		yes	radio tv mobilephone iron	no	muslim	pare other	pit
moshirural	female	5	weather		pharmacy		completedprimary	cement		yes	radio mobilephone iron tapwater	no	christian	chagga pare	pit
moshirural	female	4	otherinfections weather exercise cigarettesmoking		dispensary		completedprimary	cement		no	radio mobilephone tapwater	no	christian	chagga	flush
moshirural	female	7	otherlungproblems weather exercise		hospital		completedprimary	cement		yes	radio tv mobilephone iron refrigerator tapwater	no	christian	chagga	pit
moshirural	male	1	exercise cigarettesmoking		hospital		completedprimary	cement		yes	none	no	christian	chagga	flush
moshirural	female	5	weather cigarettesmoking		hospital		completedprimary	cement		yes	radio tv mobilephone iron tapwater	no	christian	sambaa	pit
moshirural	female	3	exercise		dispensary		completedprimary	cement		yes	radio mobilephone tapwater	no	christian	chagga	pit
moshirural	female	10	weather		dispensary		someprimary	cement		yes	mobilephone iron tapwater	no	christian	chagga	pit
moshirural	female	3	weather exercise dust		pharmacy		completedprimary	cement		no	radio mobilephone tapwater	no	christian	chagga	pit
moshirural	female	1	otherlungproblems		dispensary		completedprimary	tiles		no	mobilephone bankaccount tapwater	yes	christian	other	flush
moshirural	female	6	dk		dispensary		completedprimary	cement		yes	radio tv mobilephone tapwater	no	christian	chagga	pit
hai	female	2	coughing		hospital	Kibong'oto Hospital	someprimary	mud		no	none	no	christian	chagga	pit
moshiurban	female	6	weather		health_center		someprimary	cement		yes	radio tv mobilephone tapwater	yes	christian	chagga	flush
hai	female	2	weather exercise food other	Age	hospital		completedsecondary	cement		yes	radio tv mobilephone iron refrigerator bankaccount tapwater	yes	christian	chagga	flush
moshirural	female	5	dust allergy		dispensary		completedprimary	cement		yes	radio tv iron	no	muslim	pare sambaa	flush
moshiurban	female	6	allergy		health_center		completedsecondary	tiles		yes	radio tv iron refrigerator bankaccount tapwater	no	christian	pare	flush
moshirural	male	6	tuberculosis exercise dust cigarettesmoking smoke		hospital		completedprimary	cement		no	mobilephone iron motorcycle	no	christian	chagga	pit
moshirural	female	5	food injury		health_center		none	cement		yes	radio tapwater	no	christian	pare other	flush
moshirural	male	5	exercise other	Hewa nzito	hospital		completedprimary	cement		yes	radio tv mobilephone iron tapwater	yes	christian	chagga	pit freerange
hai	female	3	pneumonia injury cigarettesmoking other	Inheritance	hospital	Kibong'oto Hospital	completedprimary	cement		yes	radio tv mobilephone iron bankaccount tapwater	yes	christian	chagga	pit
hai	male	7	tuberculosis weather exercise other	Inheritance	hospital	Kibong'oto Hospital	completedprimary	cement		no	radio mobilephone iron	no	christian	chagga	pit
moshirural	male	5	tuberculosis injury cigarettesmoking smoke other	malnutrition	dispensary		completedcollege	cement		yes	radio tv mobilephone tapwater	yes	christian	chagga	flush
moshirural	female	2	weather		hospital		someprimary	mud		no	mobilephone tapwater	no	christian	chagga	pit
moshirural	female	4	weather smoke		hospital		completedprimary	cement		yes	tv tapwater	yes	christian	chagga	pit
moshirural	male	5	weather exercise		health_center		somecollege	cement		no	radio mobilephone tapwater	no	christian	chagga	pit
moshiurban	female	8	weather		self_treatment		someprimary	cement		yes	radio tv mobilephone tapwater	no	muslim	pare	flush
moshiurban	female	1	exercise cigarettesmoking		hospital		completedprimary	cement		yes	radio tv mobilephone iron refrigerator tapwater	no	christian	chagga	flush
hai	female	1	exercise		health_center		someprimary	cement		no	none	no	christian	chagga	flush
moshirural	female	2	weather exercise food		health_center		completedprimary	cement		yes	radio tv mobilephone iron tapwater	yes	christian	chagga	flush
moshiurban	male	6	weather		dispensary		completedprimary	cement		yes	radio mobilephone tapwater	no	christian	sambaa	flush
moshirural	male	3	exercise otherinfections		hospital		completedprimary	cement		no	radio mobilephone	no	christian	chagga	pit
moshirural	female	2	weather		hospital		completedprimary	mud		no	radio mobilephone tapwater	yes	christian	chagga	flush
moshirural	male	3	exercise		hospital		completedprimary	mud		yes	radio tv mobilephone tapwater	no	christian	chagga	pit
moshirural	male	2	tuberculosis weather exercise food		health_center	Faraja Health Center	completedprimary	cement		yes	radio mobilephone tapwater	no	muslim	pare other	pit
moshirural	male	2	weather exercise dust smoke		dispensary		completedsecondary	cement		yes	radio mobilephone refrigerator tapwater	no	christian	chagga	flush
moshirural	male	2	tuberculosis exercise injury		health_center		someprimary	cement		yes	radio tv mobilephone	no	christian	chagga	flush
moshirural	female	2	exercise		self_treatment		completedprimary	tiles		yes	radio tv mobilephone iron refrigerator tapwater	no	christian	chagga	flush
moshirural	female	3	dk		health_center		completedprimary	cement		yes	radio tv mobilephone iron refrigerator tapwater	yes	christian	pare other	flush pit
hai	female	3	weather exercise		hospital	Boma	someprimary	cement		yes	radio tv mobilephone iron tapwater	no	christian	chagga	pit
hai	female	2	dk		dispensary		someprimary	cement		no	radio mobilephone	no	christian	chagga	pit
hai	female	7	food		hospital	Kibong'oto Hospital	completedprimary	cement		yes	radio mobilephone	yes	christian	chagga	pit
moshiurban	female	4	tuberculosis dust food		hospital		completedcollege	tiles		yes	mobilephone tapwater	yes	muslim	other	pit
moshirural	male	4	weather exercise		hospital		completedprimary	cement		no	radio mobilephone tapwater	yes	christian	chagga	pit
moshirural	female	2	otherlungproblems exercise		dispensary		completedprimary	cement		no	none	no	christian	chagga	flush
moshirural	male	3	otherlungproblems		dispensary		completedprimary	cement		no	radio mobilephone tapwater	no	christian	chagga	pit
moshirural	female	2	weather exercise food		hospital		someprimary	cement		no	radio mobilephone tapwater	yes	christian	chagga	flush
moshiurban	female	8	weather exercise		health_center		completedsecondary	cement		yes	radio tv mobilephone iron refrigerator car tapwater	yes	christian	masaai	flush
moshiurban	female	5	weather		self_treatment		completedcollege	cement		yes	radio tv mobilephone refrigerator tapwater	no	muslim	other	flush
moshiurban	female	5	weather		health_center		completedprimary	cement		no	radio tv mobilephone	no	muslim	other	flush
moshirural	male	1	pneumonia otherinfections		dispensary		somesecondary	mud		no	mobilephone	no	christian	chagga	pit
moshirural	female	4	exercise		pharmacy		somesecondary	cement		no	mobilephone tapwater	yes	christian	chagga	pit
moshirural	female	1	exercise dust		hospital		somecollege	cement		yes	radio tv mobilephone iron refrigerator tapwater	no	christian	chagga	flush
moshiurban	female	5	weather exercise		health_center		completedprimary	cement		no	radio mobilephone	no	christian	chagga	pit
moshiurban	female	1	weather		dispensary		completedprimary	cement		yes	radio tv mobilephone tapwater	no	christian	pare	flush
moshiurban	female	6	otherlungproblems exercise		health_center		completedprimary	tiles		yes	radio tv mobilephone iron bankaccount tapwater	no	christian muslim	other	flush
hai	female	1	otherlungproblems exercise		dispensary		completedprimary	cement		yes	radio tv mobilephone	no	christian	chagga	flush
hai	male	3	pneumonia weather exercise food		hospital	Kibong'oto Hospital	completedprimary	cement		no	radio tv mobilephone iron tapwater	yes	christian	chagga	flush
moshirural	female	2	exercise		hospital		none	cement		yes	radio	no	christian	chagga	pit
moshirural	female	2	weather alcohol cigarettesmoking		hospital		completedprimary	mud		no	mobilephone	no	christian	chagga	pit
moshirural	female	5	weather exercise alcohol smoke		dispensary		completedprimary	mud		no	radio mobilephone tapwater	no	christian	chagga	pit
hai	female	4	dust		dispensary		completedprimary	cement		yes	radio tv mobilephone	no	christian	pare	pit
hai	female	4	weather exercise		dispensary		completedprimary	cement		no	radio mobilephone iron	no	christian	pare other	pit
hai	female	3	exercise		dispensary		completedprimary	cement		no	radio tv mobilephone	no	muslim	pare	pit
hai	female	1	dk		hospital		none	mud		no	none	no	christian	other	flush
hai	female	5	exercise cigarettesmoking		self_treatment		completedprimary	cement		no	radio mobilephone motorcycle	no	christian	pare	pit
moshirural	female	3	exercise cigarettesmoking		hospital		completedprimary	cement		yes	radio tv mobilephone iron refrigerator tapwater	yes	christian	chagga	flush pit
moshirural	female	4	exercise		hospital		completedprimary	cement		yes	radio tv mobilephone	no	christian	pare other	flush
moshirural	male	3	weather smoke		hospital		somesecondary	cement		yes	radio tv mobilephone iron tapwater	no	muslim	pare	flush
moshirural	female	3	dust		pharmacy		completedsecondary	tiles		yes	radio mobilephone bankaccount tapwater	no	christian	other	flush
moshirural	female	5	weather exercise dust smoke		dispensary		completedsecondary	cement		yes	radio tv mobilephone tapwater	no	christian	chagga	flush
moshirural	female	5	alcohol cigarettesmoking		hospital		completedprimary	mud		no	radio mobilephone	no	christian	chagga	pit
moshirural	female	2	weather food		hospital		someprimary	mud		no	radio tapwater	no	christian	chagga	flush
moshirural	female	3	otherinfections food		dispensary		completedprimary	cement		yes	radio	no	christian	chagga other	pit
hai	female	3	exercise		dispensary		someprimary	wood		yes	none	no	christian	chagga	pit
hai	female	2	exercise dust		dispensary		completedprimary	cement		no	mobilephone	yes	christian	chagga	pit
moshirural	female	4	exercise stroke dust		hospital		completedprimary	cement		no	radio tv mobilephone tapwater	no	christian	pare	flush
moshirural	female	5	weather		hospital		completedprimary	cement		yes	radio tv mobilephone iron refrigerator motorcycle bankaccount tapwater	yes	christian	chagga pare	pit
hai	female	5	otherinfections exercise injury		dispensary		completedprimary	mud		no	radio mobilephone iron	no	muslim	chagga	flush
hai	female	5	exercise cigarettesmoking		hospital		completedprimary	tiles		yes	radio tapwater	yes	christian	chagga	pit
moshirural	male	4	cigarettesmoking		hospital		somesecondary	other	Stones	no	radio	yes	christian	chagga	pit
moshirural	female	6	exercise cigarettesmoking		dispensary		completedprimary	mud		no	mobilephone	no	christian	chagga	pit
moshirural	female	5	coughing		health_center		completedprimary	cement		no	radio mobilephone tapwater	no	christian	chagga	flush
moshirural	female	3	exercise		health_center		somesecondary	cement		no	radio mobilephone	no	christian	chagga	flush
moshirural	female	2	food		dispensary		completedprimary	cement		no	mobilephone	no	christian	chagga	flush
moshirural	female	1	weather		dispensary		none	cement		yes	none	no	christian	chagga	pit
moshirural	female	1	weather		dispensary		completedprimary	mud		yes	radio mobilephone	no	christian	chagga	flush
moshirural	female	2	dk		pharmacy		someprimary	cement		no	mobilephone	no	christian	chagga	pit
moshirural	male	8	weather cigarettesmoking smells		hospital		somecollege	mud		no	mobilephone	yes	christian	chagga	pit
moshiurban	female	6	weather dust smoke		dispensary		completedsecondary	tiles		yes	radio tv mobilephone refrigerator tapwater	no	muslim	other	flush
moshirural	male	2	pneumonia tuberculosis otherinfections weather exercise alcohol dust cigarettesmoking other	inherit	hospital		completedsecondary	mud		no	radio mobilephone	no	christian	chagga	pit
moshirural	female	4	exercise other	Inheritance	health_center	Faraja Health Center	completedprimary	mud		no	radio mobilephone iron tapwater	no	christian	chagga	pit
hai	female	3	weather exercise other	inheritance	dispensary		completedprimary	cement		no	radio mobilephone iron	no	christian	pare	pit
moshirural	male	5	otherinfections other	Inheritance	hospital		completedprimary	mud		no	radio mobilephone tapwater	yes	christian	chagga	flush pit
moshiurban	female	3	weather dust allergy smells		dispensary		completedprimary	cement		yes	radio tv mobilephone iron refrigerator car tapwater	yes	christian	chagga	flush
moshirural	female	5	exercise		hospital		none	mud		no	radio mobilephone	yes	christian	chagga	pit
moshiurban	female	4	dk		health_center		somesecondary	cement		yes	radio tv mobilephone iron tapwater	yes	christian	other	flush
moshiurban	female	6	weather		dispensary		somesecondary	cement		yes	radio tv mobilephone iron refrigerator tapwater	no	christian	chagga	flush
moshirural	female	4	weather exercise alcohol cigarettesmoking		dispensary		someprimary	mud		no	radio mobilephone tapwater	yes	christian	chagga	pit
moshirural	female	2	weather		hospital		completedprimary	tiles		yes	radio mobilephone tapwater	yes	christian	chagga	flush
hai	female	2	dk		dispensary		completedprimary	mud		no	mobilephone	no	christian	chagga	pit
moshiurban	male	3	weather heartattack otherheartproblems alcohol cigarettesmoking		pharmacy		completedcollege	cement		no	radio tv mobilephone	no	muslim	pare	flush
moshirural	female	2	exercise		hospital		someprimary	mud		no	mobilephone iron	yes	christian	chagga	pit
moshiurban	female	1	tuberculosis exercise coughing		hospital		completedcollege	cement		yes	radio tv mobilephone iron refrigerator bankaccount tapwater	yes	christian	chagga	flush
moshirural	female	4	weather		dispensary		completedprimary	cement		no	radio mobilephone tapwater	no	christian	other	flush
moshirural	female	8	weather		hospital		somesecondary	cement		yes	radio tv mobilephone iron refrigerator motorcycle bankaccount tapwater	yes	christian	other	flush
moshirural	male	2	weather exercise dust		hospital		completedsecondary	cement		no	radio mobilephone tapwater	no	christian	pare other	flush
moshirural	male	7	weather exercise cigarettesmoking		dispensary		completedsecondary	cement		yes	radio tv mobilephone tapwater	no	christian	chagga	flush
moshiurban	female	4	exercise other coughing		dispensary		somesecondary	cement		yes	radio tv mobilephone iron refrigerator tapwater	no	christian	other	flush
hai	male	1	exercise cigarettesmoking		hospital	Kibong'oto Hospital	completedprimary	tiles		no	mobilephone	no	christian	chagga	flush
hai	female	4	weather		health_center		completedprimary	cement		yes	radio tv mobilephone	no	christian	chagga other	flush
hai	female	5	dk		hospital		completedprimary	tiles		yes	radio tv mobilephone iron motorcycle tapwater	no	christian	chagga other	flush
moshiurban	female	6	weather		self_treatment		completedsecondary	brick		no	mobilephone	no	muslim	pare	flush
moshiurban	female	5	weather exercise		health_center		completedprimary	brick		yes	radio tv mobilephone tapwater	no	muslim	pare	flush
moshiurban	female	5	dk		pharmacy		completedprimary	cement		yes	radio mobilephone bankaccount tapwater	yes	christian	chagga	flush
moshiurban	female	4	weather exercise cigarettesmokingo		hospital		somecollege	cement		yes	radio tv mobilephone iron refrigerator tapwater	no	christian	chagga	flush
hai	female	4	exercise		dispensary		completedprimary	cement		yes	radio mobilephone tapwater	no	christian	other	pit
moshirural	male	6	pneumonia tuberculosis otherinfections otherheartproblems		dispensary		completedprimary	cement		no	radio mobilephone iron bankaccount tapwater	yes	christian	chagga	pit
moshirural	female	9	weather allergy		hospital		completedprimary	cement		yes	mobilephone tapwater	no	christian	other	flush
moshirural	male	6	allergy		pharmacy		completedsecondary	cement		yes	radio tv mobilephone refrigerator tapwater	no	christian	chagga pare	pit
hai	female	4	weather other	Inheritance	hospital	Kabong'oto Hospital	completedsecondary	tiles		yes	radio tv mobilephone iron refrigerator bankaccount tapwater	yes	christian	other	flush
moshirural	male	2	other	kulogwa	dispensary		none	mud		no	none	no	muslim	other	pit
moshirural	female	4	exercise dust		health_center		somesecondary	cement		yes	radio mobilephone tapwater	no	christian	chagga	pit
moshiurban	male	1	weather		dispensary		completedprimary	cement		yes	radio tapwater	no	christian	masaai	flush
moshirural	female	6	weather dust smoke		hospital		completedprimary	cement		yes	radio tv mobilephone tapwater	no	muslim	chagga pare	pit
moshirural	female	7	tuberculosis		health_center		none	tiles		yes	radio tv mobilephone iron tapwater	yes	christian	pare other	pit
moshirural	male	1	otherlungproblems weather		hospital		completedprimary	tiles		yes	radio tv mobilephone iron tapwater	no	christian	chagga	flush
moshirural	female	3	weather		hospital		completedsecondary	cement		no	radio mobilephone motorcycle	no	christian	chagga	pit
moshirural	female	2	weather food		dispensary		completedprimary	tiles		yes	radio tv mobilephone iron	yes	christian	chagga	flush
moshirural	female	5	exercise		health_center		completedprimary	mud		no	radio mobilephone tapwater	no	christian	chagga	pit
hai	female	4	exercise smoke		dispensary		completedprimary	cement		no	mobilephone tapwater	yes	christian	chagga	flush
moshirural	female	3	weather exercise		hospital		completedprimary	mud		no	radio mobilephone	yes	christian	chagga	pit
moshirural	male	4	exercise		dispensary		somesecondary	cement		yes	radio mobilephone iron refrigerator bankaccount tapwater	yes	christian	chagga	pit
moshiurban	female	9	weather dust		self_treatment		somesecondary	tiles		yes	radio tv mobilephone tapwater	no	christian	chagga	flush
moshiurban	male	1	tuberculosis otherinfections		self_treatment		somecollege	cement		no	mobilephone tapwater	no	christian	chagga	pit
moshirural	female	3	exercise		watchful_waiting		completedprimary	brick		yes	radio iron tapwater	yes	christian	chagga	pit
moshirural	female	1	exercise cigarettesmoking		hospital		completedprimary	cement		yes	tv mobilephone tapwater	no	christian	chagga	pit
hai	female	2	exercise		hospital	Kibong'oto Hospital	completedprimary	cement		no	mobilephone tapwater	yes	christian	chagga	pit
moshirural	female	3	dk		pharmacy		someprimary	mud		yes	mobilephone tapwater	no	christian	chagga	pit
moshirural	male	6	weather exercise		health_center		completedprimary	cement		yes	radio tv mobilephone tapwater	yes	christian	chagga	flush pit
moshirural	female	3	weather		hospital		completedprimary	mud		no	mobilephone tapwater	yes	christian	chagga	pit
moshirural	female	4	weather exercise		dispensary		completedprimary	cement		yes	radio tv mobilephone tapwater	no	christian	chagga	pit
moshirural	female	6	weather exercise		health_center		completedprimary	mud		no	mobilephone tapwater	no	christian	chagga	pit
moshirural	female	5	weather exercise food dust smoke		hospital		completedsecondary	cement		no	mobilephone tapwater	no	christian	sambaa	flush
moshirural	male	1	weather		pharmacy		completedprimary	cement		no	radio mobilephone tapwater	no	christian	pare	flush
moshirural	male	7	exercise dust		hospital	Kibong'oto Hospital	completedsecondary	mud		no	radio mobilephone tapwater	yes	other	chagga	pit
moshirural	male	2	otherinfections exercise		dispensary		someprimary	cement		yes	tv mobilephone tapwater	no	christian	chagga	flush
moshirural	female	4	dk		dispensary		somecollege	cement		yes	radio tv tapwater	yes	christian	chagga	other
moshirural	female	5	weather exercise		dispensary		completedprimary	mud		no	radio mobilephone	no	christian	chagga	pit
moshirural	female	7	coughing		hospital		none	tiles		yes	radio tv mobilephone iron tapwater	yes	muslim	pare	flush
moshirural	female	3	dk		dispensary		someprimary	tiles		yes	radio tv mobilephone tapwater	yes	muslim	pare	pit
hai	male	2	otherlungproblems weather		health_center		completedprimary	cement		yes	radio tv mobilephone iron refrigerator motorcycle tapwater	yes	christian	chagga	flush
hai	female	2	exercise smoke coughing		dispensary		completedprimary	tiles		yes	radio tv mobilephone iron refrigerator car tapwater	no	christian	chagga	flush pit
hai	male	1	weather exercise		dispensary		completedprimary	cement		yes	radio tv mobilephone iron tapwater	no	christian	other	pit
moshirural	female	2	weather exercise		hospital		completedprimary	cement		yes	radio tv mobilephone tapwater	no	christian	chagga	flush
moshirural	female	6	weather exercise		hospital		completedprimary	cement		yes	radio tv mobilephone tapwater	no	christian	chagga	flush
moshirural	female	6	weather		hospital		somesecondary	mud		no	mobilephone	no	christian	chagga	pit
moshiurban	female	2	weather exercise		health_center		completedcollege	cement		yes	radio mobilephone refrigerator tapwater	no	muslim	other	flush
hai	male	3	pneumonia		hospital		completedprimary	cement		no	none	no	muslim	pare	pit
hai	female	4	dk		hospital		completedprimary	cement		yes	radio tv mobilephone iron refrigerator tapwater	yes	christian	chagga	flush
moshirural	female	2	weather exercise food		hospital		somesecondary	cement		no	mobilephone tapwater	no	muslim	other	flush
hai	male	4	cigarettesmoking		hospital	Machame hospital	someprimary	mud		no	radio mobilephone	no	muslim	chagga	pit
moshirural	male	5	exercise cigarettesmoking		health_center		completedprimary	cement		yes	radio tv mobilephone	no	muslim	other	flush
moshirural	male	5	weather dust		dispensary		completedsecondary	cement		yes	radio tv mobilephone tapwater	no	muslim	other	flush
moshirural	female	6	weather exercise cigarettesmoking		health_center		completedsecondary	cement		yes	radio tv mobilephone iron refrigerator tapwater	no	muslim	chagga	flush
moshirural	female	1	pneumonia otherinfections alcohol allergy		hospital		completedsecondary	cement		no	radio mobilephone bankaccount	no	christian	chagga	flush
moshirural	female	4	exercise cigarettesmoking coughing	kulogwa	dispensary		completedprimary	cement		yes	radio tv mobilephone motorcycle	no	christian	chagga	flush pit
moshiurban	female	3	weather		dispensary		completedprimary	cement		yes	radio tv mobilephone iron refrigerator car bankaccount tapwater	no	christian	chagga	flush
moshirural	male	1	injury alcohol cigarettesmoking food		hospital		completedprimary	mud		no	none	no	christian	chagga	pit
moshiurban	male	3	tuberculosis cigarettesmoking weather		health_center		completedsecondary	cement		yes	radio tv mobilephone iron tapwater	yes	christian	chagga	pit
moshiurban	female	1	cigarettesmoking smoke		hospital		completedprimary	cement		no	mobilephone tapwater	no	christian	chagga	flush
moshirural	female	3	dk		hospital	Kibong'oto Hospital	someprimary	cement		no	mobilephone tapwater	no	christian	chagga	flush
moshiurban	female	3	weather dust		hospital		completedsecondary	cement		yes	radio tv mobilephone iron refrigerator bankaccount tapwater	yes	christian	chagga	flush
moshirural	male	4	weather exercise dust cigarettesmoking		hospital		someprimary	mud		no	mobilephone	no	christian	chagga	pit
moshiurban	male	3	exercise		self_treatment		completedprimary	cement		no	radio tv iron motorcycle	no	christian	meru	flush
moshirural	female	3	pneumonia		hospital		completedprimary	cement		yes	tv iron refrigerator bankaccount tapwater	no	christian	chagga	flush
moshirural	female	6	weather		hospital		completedprimary	cement		yes	radio tv mobilephone iron tapwater	no	christian	chagga	flush
moshirural	female	4	dk		hospital		completedprimary	cement		yes	mobilephone iron	no	christian muslim	chagga other	flush
moshirural	female	8	dk		health_center		completedprimary	cement		yes	radio tv mobilephone	no	christian	chagga other	pit
moshirural	female	5	pneumonia otherlungproblems		hospital		completedprimary	tiles		yes	radio tv mobilephone	no	christian	chagga	flush
moshirural	female	3	weather		dispensary		completedprimary	cement		no	radio mobilephone tapwater	no	christian	chagga	flush
moshirural	male	2	exercise cigarettesmoking		dispensary		completedprimary	mud		no	radio mobilephone tapwater	no	christian	chagga	pit
moshirural	female	4	dk		dispensary		completedprimary	cement		yes	radio tv mobilephone tapwater	no	christian	other	pit
moshiurban	male	4	tuberculosis injury dust		hospital	Kibong'oto Hospital	completedcollege	tiles		yes	radio tv mobilephone iron refrigerator car bankaccount tapwater	yes	christian	chagga	flush
moshiurban	male	3	weather exercise dust		hospital		someprimary	cement		no	mobilephone	no	muslim	pare	pit
moshirural	female	1	exercise		hospital		someprimary	cement		yes	radio mobilephone tapwater	yes	christian	chagga	pit
moshiurban	female	4	otherlungproblems coughing		hospital	Upendo hospital	completedprimary	tiles		yes	radio tv mobilephone iron refrigerator car tapwater	yes	christian	chagga	flush
moshiurban	female	4	weather food		hospital		completedprimary	cement		yes	mobilephone tapwater	no	christian	chagga other	flush
hai	female	5	weather		health_center		completedprimary	cement		no	mobilephone tapwater	no	christian	chagga	flush
moshirural	male	5	weather alcohol dust cigarettesmoking other	riding motorcycle	health_center		somecollege	cement		no	radio tv mobilephone motorcycle bankaccount tapwater	no	christian	other	flush
moshirural	male	5	exercise		dispensary		completedprimary	cement		yes	radio tv mobilephone iron tapwater	no	christian	chagga	flush
moshiurban	female	4	weather dust smoke		hospital		completedprimary	cement		yes	tv mobilephone iron refrigerator tapwater	no	christian	chagga	flush
moshirural	male	4	exercise		dispensary		completedprimary	cement		yes	radio tv tapwater	no	muslim	other	pit
hai	female	5	exercise smoke		dispensary		completedprimary	mud		yes	mobilephone tapwater	no	christian	chagga	pit
hai	male	5	weather exercise		dispensary		someprimary	cement		no	radio mobilephone	no	muslim	other	pit
moshiurban	female	4	exercise dust cigarettesmoking		hospital		completedcollege	cement		yes	radio tv mobilephone iron refrigerator bankaccount tapwater	yes	christian	sambaa other	flush
moshirural	male	6	injury		hospital		none	cement		no	radio mobilephone car	no	christian	chagga	pit
moshiurban	male	4	weather dust cigarettesmoking weather food		pharmacy		completedsecondary	cement		yes	radio tv mobilephone tapwater	yes	christian	chagga	flush pit
moshirural	female	2	tuberculosis otherlungproblems weather injury		hospital	kilimanjaro	somecollege	cement		yes	radio tv mobilephone iron bankaccount	yes	christian	chagga	pit
moshirural	male	6	tuberculosis otherlungproblems weather cigarettesmoking		health_center		completedsecondary	tiles		yes	radio tv mobilephone tapwater	yes	christian	chagga	flush
moshirural	female	8	weather		dispensary		completedsecondary	mud		yes	radio mobilephone	no	christian	other	pit
moshirural	male	5	exercise smoke		dispensary		completedprimary	cement		no	radio mobilephone	no	christian muslim	other	flush
hai	female	2	pneumonia weather		health_center		none	cement		no	radio mobilephone	no	christian	chagga	flush
moshiurban	male	4	weather cigarettesmoking		hospital		completedprimary	cement		yes	radio tv mobilephone iron refrigerator motorcycle tapwater	no	christian	chagga	flush
hai	female	4	weather		hospital	Hai	someprimary	mud		no	mobilephone tapwater	no	muslim	chagga	pit
moshiurban	female	5	weather food dust		dispensary		completedprimary	cement		yes	radio tv mobilephone iron refrigerator car bankaccount tapwater	yes	christian	chagga	pit
moshirural	female	2	exercise injury		dispensary		someprimary	mud		no	radio mobilephone	no	christian	chagga	flush
moshirural	male	4	cigarettesmoking		dispensary		somecollege	cement		no	radio tv mobilephone	yes	christian	chagga	pit
moshirural	female	4	exercise food other	Kushinda na njaa	dispensary		someprimary	cement		no	none	no	christian	chagga	pit
moshirural	male	6	exercise		health_center		completedprimary	mud		no	radio bankaccount	no	christian	pare	pit
moshiurban	female	3	exercise cigarettesmoking		dispensary		completedprimary	tiles		yes	radio tv mobilephone iron refrigerator motorcycle bankaccount tapwater	yes	christian	chagga pare	flush
moshirural	female	3	exercise		hospital		completedsecondary	cement		yes	radio tv mobilephone iron bankaccount tapwater	no	muslim	pare other	flush
moshirural	female	5	weather		dispensary		completedprimary	cement		no	mobilephone	yes	christian	chagga	pit
moshirural	female	6	exercise		self_treatment		completedprimary	cement		yes	radio mobilephone iron refrigerator tapwater	no	christian	other	pit
moshiurban	female	3	otherlungproblems		pharmacy		completedprimary	cement		yes	tv mobilephone iron refrigerator tapwater	no	christian	chagga	flush
moshirural	female	5	weather		health_center		completedprimary	cement		yes	radio tv mobilephone iron bankaccount tapwater	no	christian	chagga	pit
moshirural	male	5	exercise alcohol		dispensary		completedprimary	cement		no	radio tapwater	yes	christian	chagga	flush
moshirural	male	1	dk		hospital		someprimary	cement		no	radio mobilephone iron car bankaccount tapwater	yes	christian	chagga	pit
moshirural	male	6	otherinfections exercise		hospital		someprimary	cement		no	radio mobilephone	no	muslim	other	flush
moshiurban	female	4	weather exercise dust		hospital		completedsecondary	cement		yes	radio tv mobilephone iron refrigerator motorcycle car bankaccount tapwater	yes	christian	chagga	flush
moshirural	male	3	weather		hospital		somesecondary	cement		yes	radio tv mobilephone iron refrigerator tapwater	yes	christian	chagga	pit
moshirural	female	5	exercise		self_treatment		completedprimary	cement		yes	radio mobilephone tapwater	no	muslim	sambaa	flush
moshirural	female	9	otherinfections weather otherlungproblems		dispensary		somesecondary	cement		yes	mobilephone tapwater	yes	muslim	chagga pare	pit
moshirural	male	7	tuberculosis otherlungproblems weather exercise		hospital		completedprimary	cement		yes	radio tv mobilephone iron refrigerator motorcycle car tapwater	yes	christian	chagga	flush
moshirural	female	2	dk		hospital		completedprimary	cement		yes	radio tv mobilephone iron	no	christian	chagga	pit
moshirural	male	1	tuberculosis weather exercise		dispensary		someprimary	cement		no	radio mobilephone iron	no	christian	chagga	pit
moshirural	female	8	weather dust		dispensary		completedprimary	cement		no	radio mobilephone motorcycle bankaccount tapwater	no	muslim	sambaa	flush
moshiurban	male	5	weather		clinic		someprimary	tiles		yes	tv mobilephone iron refrigerator bankaccount tapwater	yes	christian	pare	flush
moshirural	female	5	weather exercise		self_treatment		completedsecondary	cement		no	radio tv mobilephone motorcycle tapwater	no	muslim	chagga	flush
hai	female	6	weather		pharmacy		completedprimary	cement		yes	mobilephone tapwater	no	christian	chagga pare	pit
hai	male	5	exercise		pharmacy		someprimary	mud		no	radio	no	christian	chagga	pit
moshirural	female	4	weather exercise		pharmacy		completedsecondary	cement		no	mobilephone motorcycle	yes	muslim	other	flush
moshirural	female	3	weather exercise dust		dispensary		completedprimary	cement		no	radio mobilephone	no	muslim	chagga	flush
moshiurban	female	2	weather		dispensary		completedprimary	cement		no	radio mobilephone	yes	christian	chagga	flush
moshirural	male	2	weather		dispensary		completedprimary	mud		no	radio mobilephone	no	christian	chagga	pit
moshiurban	female	2	weather		dispensary		completedprimary	cement		yes	radio tv mobilephone refrigerator tapwater	no	christian	chagga	flush
moshiurban	male	4	weather		dispensary		completedprimary	cement		yes	radio tv mobilephone refrigerator car tapwater	no	christian	chagga	flush
moshirural	female	2	weather		dispensary		completedcollege	cement		yes	radio tv mobilephone refrigerator tapwater	yes	christian	chagga	pit
moshirural	male	3	cigarettesmoking		dispensary		completedprimary	cement		yes	radio mobilephone motorcycle car	no	christian	chagga other	pit
moshiurban	female	3	pneumonia weather exercise allergy		dispensary		completedsecondary	cement		yes	radio tv mobilephone iron refrigerator bankaccount tapwater	yes	christian	chagga	flush
moshirural	female	2	weather dust cigarettesmoking smoke other	kurithi	health_center	Faraja Health Center	completedsecondary	cement		yes	radio mobilephone bankaccount	no	christian	chagga	flush pit
moshirural	male	2	exercise cigarettesmoking other	Sleeping in a dirty place	hospital		completedprimary	cement		no	radio mobilephone	yes	christian	chagga	pit
moshirural	female	5	weather		pharmacy		completedsecondary	cement		yes	radio tv mobilephone iron bankaccount tapwater	no	christian	pare	pit
moshiurban	female	3	weather dust		hospital		none	cement		no	radio mobilephone bankaccount	no	muslim	sambaa	pit
moshiurban	male	5	weather		dispensary		completedsecondary	cement		yes	radio tv mobilephone iron refrigerator bankaccount tapwater	yes	christian	chagga	flush
moshirural	male	9	pneumonia		health_center		completedprimary	cement		no	radio mobilephone	no	christian	chagga	pit
moshirural	female	1	dk		dispensary		completedprimary	cement		no	mobilephone tapwater	no	christian	chagga	flush pit
moshirural	male	6	tuberculosis cigarettesmoking		health_center		completedprimary	cement		no	radio tapwater	no	christian	chagga	pit
moshiurban	female	9	weather		health_center		somecollege	cement		yes	radio tv mobilephone iron refrigerator bankaccount tapwater	yes	christian	sambaa	flush
moshirural	male	4	exercise		hospital		completedsecondary	cement		yes	radio tv mobilephone iron bankaccount	yes	christian	chagga	pit
moshirural	male	2	otherlungproblems		dispensary		completedprimary	tiles		yes	radio tv mobilephone	no	christian	chagga	other
moshirural	male	4	weather exercise		hospital		completedprimary	cement		yes	radio tv mobilephone iron refrigerator tapwater	no	christian	chagga	flush pit
hai	female	7	otherlungproblems exercise		self_treatment		completedsecondary	tiles		yes	radio tv mobilephone refrigerator	no	christian	chagga pare other	pit
moshirural	female	6	dk		pharmacy		completedprimary	cement		yes	radio tv mobilephone iron refrigerator motorcycle tapwater	yes	christian	other	flush
moshirural	female	4	weather exercise alcohol cigarettesmoking		hospital		somecollege	cement		yes	radio tv mobilephone iron bankaccount tapwater	yes	christian	other	flush
moshirural	female	2	weather exercise		dispensary		completedprimary	cement		yes	radio tv mobilephone tapwater	no	christian	chagga	flush
moshirural	female	6	dk		dispensary		completedprimary	cement		no	mobilephone	no	christian	chagga other	pit
moshirural	female	7	otherinfections		dispensary		someprimary	cement		no	mobilephone	no	christian	other	pit
hai	female	3	otherlungproblems weather exercise alcohol cigarettesmoking		dispensary		completedprimary	cement		yes	radio mobilephone iron tapwater	yes	christian	chagga	pit
moshirural	female	4	dk		pharmacy		completedprimary	cement		yes	radio tapwater	no	christian	chagga	pit
moshiurban	male	2	exercise		hospital		somesecondary	cement		yes	radio tv mobilephone iron tapwater	no	christian	other	other
hai	female	5	malaria weather exercise		hospital	Kibong'oto Hospital	completedprimary	cement		yes	radio tv mobilephone iron motorcycle	no	christian	chagga	flush
moshirural	female	2	weather		dispensary		completedcollege	cement		yes	radio tv mobilephone iron tapwater	yes	christian	chagga	flush
moshiurban	male	2	weather cigarettesmoking		pharmacy		completedprimary	cement		yes	mobilephone tapwater	no	christian	chagga	flush
moshirural	female	1	weather		dispensary		completedprimary	cement		yes	radio tv mobilephone tapwater	no	christian	chagga	flush
hai	female	3	dk		hospital	Kibong'oto Hospital	completedprimary	cement		no	mobilephone tapwater	no	christian	chagga	pit
hai	female	3	dk		hospital	Hai	completedprimary	cement		no	mobilephone tapwater	no	christian	chagga other	pit
moshiurban	female	5	weather		hospital		completedcollege	cement		yes	radio tv mobilephone iron refrigerator motorcycle bankaccount tapwater	yes	christian	chagga	flush
moshirural	male	4	dk		dispensary		none	mud		no	mobilephone tapwater	no	christian	chagga pare	pit
moshirural	female	4	exercise alcohol cigarettesmoking		hospital		someprimary	cement		yes	radio tv mobilephone iron tapwater	yes	christian	chagga	flush pit
hai	female	7	dk		pharmacy		somesecondary	cement		no	mobilephone	no	christian	chagga pare	pit
moshirural	female	3	dk		dispensary		none	mud		no	none	no	christian	chagga other	pit
hai	male	5	exercise cigarettesmoking		hospital	Kibong'oto Hospital	someprimary	cement		no	mobilephone	yes	christian	chagga	pit
hai	female	8	dk		health_center	Community center	someprimary	cement		yes	radio mobilephone	no	muslim	chagga	flush
hai	female	7	dk		pharmacy		completedprimary	cement		no	radio iron	no	muslim	chagga other	pit
moshirural	female	7	dk		health_center		completedprimary	cement		no	mobilephone	no	christian	chagga meru	pit
moshiurban	female	7	weather		pharmacy		someprimary	cement		yes	radio tv mobilephone iron refrigerator tapwater	yes	christian muslim	chagga	flush
moshirural	male	4	weather dust cigarettesmoking		dispensary		completedprimary	brick		yes	radio tv mobilephone iron refrigerator motorcycle car bankaccount tapwater	no	muslim	chagga	flush
moshiurban	female	5	weather		pharmacy		completedprimary	cement		yes	radio tv mobilephone iron refrigerator bankaccount tapwater	no	christian muslim	chagga other	other
moshirural	female	5	weather		health_center		completedprimary	mud		no	radio mobilephone	yes	christian	chagga other	pit
moshirural	male	3	weather cigarettesmoking smoke other	uzee	hospital		completedsecondary	cement		yes	radio tv mobilephone motorcycle bankaccount tapwater	yes	christian	chagga	flush
hai	female	3	dk		dispensary		someprimary	tiles		yes	radio mobilephone tapwater	no	christian	chagga	flush pit
moshirural	female	2	pneumonia tuberculosis otherinfections weather other		hospital		completedprimary	cement		yes	radio tv mobilephone iron tapwater	yes	christian	chagga	flush
moshirural	female	7	weather exercise		health_center	Faraja Health Center	someprimary	cement		no	radio mobilephone tapwater	no	christian	chagga	flush
moshirural	female	4	weather exercise		hospital		completedprimary	cement		yes	radio tv mobilephone iron	yes	christian	chagga	flush
hai	female	5	dk		dispensary		completedprimary	tiles		yes	radio tv mobilephone bankaccount tapwater	no	christian	chagga	flush pit
moshiurban	female	4	weather		health_center		somesecondary	mud		no	radio mobilephone tapwater	no	muslim	chagga	pit
moshirural	female	7	weather		health_center		completedcollege	tiles		yes	radio tv mobilephone refrigerator tapwater	yes	christian	other	flush
moshirural	female	1	weather exercise		watchful_waiting		completedprimary	cement		yes	radio tv mobilephone iron tapwater	no	christian	chagga	pit
moshirural	male	6	exercise injury		hospital		someprimary	mud		no	radio mobilephone bankaccount	no	christian	masaai	flush
hai	male	5	dust cigarettesmoking		hospital	Kibong'oto Hospital	completedprimary	cement		no	mobilephone	no	christian	chagga	flush
moshirural	female	5	cigarettesmoking		pharmacy		completedsecondary	cement		no	radio tv mobilephone iron bankaccount tapwater	no	christian	chagga	flush
hai	female	5	dk		health_center	Community center	completedprimary	cement		yes	radio tv mobilephone iron	no	muslim	chagga	pit
hai	male	2	weather exercise		dispensary		completedprimary	mud		no	radio mobilephone	no	christian	chagga	pit
moshiurban	female	6	tuberculosis		pharmacy		completedprimary	cement		no	mobilephone bankaccount tapwater	no	christian	chagga sambaa	pit
hai	female	2	weather exercise injury other	kurithi	dispensary		someprimary	mud		no	none	no	christian	chagga	pit
moshirural	female	4	weather		hospital	Mount Meru hospital	completedsecondary	cement		yes	radio tv mobilephone iron car bankaccount tapwater	no	christian	chagga pare	flush
moshiurban	female	7	pneumonia		health_center	Majengo	completedprimary	cement		yes	radio tv mobilephone iron tapwater	yes	christian	other	pit
moshirural	male	5	weather exercise cigarettesmoking smoke		hospital		completedprimary	mud		no	radio mobilephone bankaccount	no	christian	pare	pit
moshiurban	female	7	weather dust		dispensary		completedsecondary	cement		yes	radio tv mobilephone iron bankaccount tapwater	no	christian	chagga	flush
hai	female	2	weather		hospital	Machame Hospital	someprimary	cement		no	mobilephone	no	christian	chagga	flush
moshirural	female	3	pneumonia weather exercise		dispensary		completedsecondary	mud		yes	mobilephone	no	christian	chagga	pit
moshiurban	female	3	alcohol cigarettesmoking		hospital	Upendo Hospital	somesecondary	cement		yes	radio tv mobilephone iron refrigerator motorcycle car bankaccount tapwater	yes	christian	chagga	pit
hai	male	3	exercise cigarettesmoking		hospital	kibong'oto Hospital	completedprimary	cement		no	mobilephone tapwater	no	christian	chagga	pit
hai	female	5	weather		dispensary		completedprimary	cement		yes	radio tv mobilephone tapwater	no	christian	chagga	flush
moshiurban	female	4	exercise		health_center		completedprimary	cement		no	radio mobilephone tapwater	no	christian	chagga	flush
moshiurban	female	2	weather		self_treatment		completedcollege	tiles		yes	radio tv mobilephone car tapwater	yes	christian	other	flush
moshirural	male	4	weather		watchful_waiting		completedsecondary	tiles		yes	radio tv mobilephone refrigerator car bankaccount tapwater	yes	christian	other	flush
moshirural	male	2	dk		dispensary		none	cement		yes	radio	yes	christian	chagga	pit
hai	female	7	dk		dispensary		completedprimary	cement		yes	radio tv iron motorcycle	no	muslim	pare	pit
moshirural	female	7	weather exercise		dispensary		someprimary	mud		no	radio mobilephone tapwater	no	christian	chagga	pit
hai	male	7	tuberculosis dust cigarettesmoking		hospital	Kibong'oto Hospital	completedprimary	cement		yes	radio tv mobilephone iron bankaccount tapwater	no	christian	chagga other	pit
moshiurban	female	3	weather exercise		watchful_waiting		somesecondary	cement		yes	radio tv iron refrigerator tapwater	yes	christian	chagga	flush
moshiurban	female	2	weather exercise		dispensary		completedprimary	cement		yes	tv mobilephone tapwater	no	christian	meru	flush
moshiurban	female	4	exercise		pharmacy		completedprimary	cement		yes	radio tv mobilephone iron refrigerator	no	christian	other	pit other
moshirural	female	5	weather		hospital		somesecondary	cement		yes	radio tv mobilephone iron refrigerator bankaccount tapwater	yes	christian	chagga	flush pit
moshirural	female	5	weather		dispensary		completedsecondary	tiles		yes	radio tv mobilephone iron refrigerator car tapwater	no	christian	chagga	flush
moshiurban	female	1	weather		hospital		someprimary	cement		yes	radio mobilephone tapwater	yes	christian	chagga	flush
hai	female	3	exercise		watchful_waiting		completedprimary	cement		yes	radio mobilephone tapwater	no	christian	chagga	flush
hai	female	3	dk		dispensary		completedprimary	cement		no	mobilephone tapwater	no	christian	pare	pit
moshiurban	female	2	weather		dispensary		completedprimary	cement		no	mobilephone tapwater	no	muslim	sambaa	flush
moshiurban	female	6	weather		pharmacy		someprimary	cement		yes	radio tv tapwater	yes	christian muslim	pare other	pit
hai	male	5	weather exercise		dispensary		completedprimary	mud		no	radio	no	christian	pare	pit
hai	female	2	weather exercise		dispensary		completedprimary	cement		no	radio tv mobilephone car tapwater	no	christian	chagga	flush
moshirural	male	2	weather exercise		watchful_waiting		someprimary	mud		no	radio mobilephone iron tapwater	yes	christian	chagga	pit
hai	male	2	weather exercise		self_treatment		completedprimary	cement		no	radio mobilephone tapwater	no	christian	chagga	flush
moshirural	male	5	weather		dispensary		completedprimary	cement		yes	radio tv mobilephone tapwater	no	christian	chagga	flush
hai	female	5	dust smoke		hospital	Gorofani hospital Boma Ng'ombe	completedprimary	cement		no	mobilephone	no	christian	chagga	pit
moshiurban	female	8	pneumonia weather exercise dust smoke		pharmacy		somesecondary	cement		no	mobilephone tapwater	no	christian	chagga other	flush
moshirural	female	3	weather exercise		self_treatment		completedprimary	mud		yes	radio mobilephone iron	no	christian	chagga	pit
hai	male	8	weather exercise injury		self_treatment		none	cement		yes	radio tv mobilephone iron motorcycle tapwater	no	christian	chagga	flush
hai	male	2	weather		self_treatment		none	mud		no	radio mobilephone iron tapwater	no	christian	chagga	pit
moshiurban	female	2	weather		watchful_waiting		someprimary	cement		yes	radio mobilephone tapwater	yes	christian	chagga	pit
moshiurban	female	5	food smoke		hospital		completedsecondary	cement		yes	radio tv mobilephone iron refrigerator tapwater	yes	christian	chagga other	pit
moshirural	female	6	weather exercise dust		dispensary		completedprimary	cement		no	radio tv mobilephone iron motorcycle bankaccount	no	christian	chagga	flush
moshiurban	female	2	tuberculosis exercise		hospital		completedsecondary	mud		no	mobilephone bankaccount tapwater	yes	muslim	masaai	flush
moshirural	female	8	otherinfections		pharmacy		completedcollege	cement		yes	radio tv mobilephone iron refrigerator bankaccount tapwater	no	christian muslim	chagga other	flush
hai	female	2	weather exercise		self_treatment		completedsecondary	cement		yes	radio mobilephone tapwater	no	christian	chagga	flush
moshirural	male	7	weather		dispensary		completedcollege	cement		yes	radio tv mobilephone tapwater	no	christian	other	flush
hai	male	4	cigarettesmoking		dispensary		someprimary	cement		no	radio mobilephone tapwater	no	christian	other	pit
moshirural	female	4	pneumonia weather		dispensary		completedprimary	mud		no	radio mobilephone tapwater	no	muslim	pare	pit
moshiurban	female	6	pneumonia otherheartproblems otherlungproblems		clinic		completedprimary	cement		yes	tv mobilephone tapwater	yes	christian	chagga	flush
moshirural	female	6	pneumonia tuberculosis		pharmacy		somecollege	cement		no	radio bankaccount	no	christian	chagga	pit
hai	male	3	pneumonia		hospital	Machame Hospital	completedprimary	cement		yes	radio tv mobilephone iron motorcycle car bankaccount tapwater	yes	christian	chagga	flush
hai	male	3	weather		dispensary		completedprimary	cement		no	radio mobilephone	no	muslim	pare	pit
moshiurban	female	4	weather exercise		dispensary		completedprimary	cement		yes	mobilephone tapwater	no	christian	chagga	pit
moshirural	female	2	weather		dispensary		completedprimary	cement		no	radio mobilephone	no	christian	chagga	flush
moshirural	male	7	weather exercise		self_treatment		none	cement		yes	radio iron tapwater	no	christian	chagga	pit
moshiurban	female	4	weather exercise		self_treatment		completedcollege	cement		yes	radio mobilephone refrigerator tapwater	yes	muslim	other	flush
moshirural	female	2	dk		pharmacy		completedprimary	cement		yes	radio mobilephone car	yes	christian	chagga	pit
hai	female	3	weather		self_treatment		completedsecondary	mud		no	radio mobilephone iron tapwater	no	christian	other	pit
moshirural	female	4	weather		pharmacy		completedprimary	cement		no	mobilephone tapwater	no	christian	chagga	flush
moshiurban	male	4	highBP heartattack		dispensary		completedcollege	tiles		yes	radio tv mobilephone refrigerator car tapwater	yes	christian	chagga	flush
moshirural	female	2	weather exercise		dispensary		somesecondary	mud		no	radio mobilephone tapwater	no	muslim	chagga	pit
hai	female	2	weather		watchful_waiting		completedprimary	cement		no	radio mobilephone	yes	christian	chagga	flush
moshirural	female	3	weather		dispensary		completedsecondary	cement		yes	radio tv mobilephone iron refrigerator	no	christian	chagga	pit
moshiurban	male	1	weather		self_treatment		somecollege	cement		yes	radio tv mobilephone refrigerator tapwater	yes	christian	other	flush
moshirural	female	3	other	Chemical poison at work place	self_treatment		completedprimary	cement		no	radio mobilephone	yes	christian	other	flush
